# Supplementary material for: Tetra­aqua­(2,2′-diamino-4,4′-bi-1,3-thia­zole-κ2 N 3,N 3′)nickel(II) bis­(pyridine-2,6-dicarboxyl­ato-κ3 O 2,N,O 6)nickel(II) trihydrate
Source: Acta Crystallogr Sect E Struct Rep Online. 2009 Feb 18;65(Pt 3):m277–8. doi: 10.1107/S1600536809004589 (PMC2968453; doi:10.1107/S1600536809004589)
Supplement: Supplementary file 1 [file e-65-0m277-sup1.cif]

##############################################################################
###                                                                        ###
###        Electronic paper (Acta Crystallographica Section E)             ###
###                                                                        ###
##############################################################################
#                                                                            #
# This CIF contains the data in a paper accepted for publication in Acta     #
# Crystallographica Section E. It conforms to the requirements of Notes      #
# for Authors for Section E, and has been peer reviewed under the auspices   #
# of the IUCr Commission on Journals.                                        #
#                                                                            #
# Full details of the Crystallographic Information File format               #
# are given in the paper "The Crystallographic Information File (CIF):       #
# a New Standard Archive File for Crystallography" by S. R. Hall, F. H.      #
# Allen and I. D. Brown [Acta Cryst. (1991), A47, 655-685].                  #
#                                                                            #
# The current version of the core CIF dictionary is obtainable from          #
# ftp://ftp.iucr.org/pub/cif_core.dic. The current version number is 2.4.    #
#                                                                            #
# Software is freely available for graphical display of the structure(s) in  #
# this CIF.  For information consult the CIF home page http://www.iucr.org/  #
# cif/home.html                                                              #
#                                                                            #
# This file may be used for bona fide research purposes within the           #
# scientific community so long as proper attribution is given to the journal # 
# article from which it was obtained.                                        #
#                                                                            #
##############################################################################
                                             
data_I
_audit_creation_method     SHELXL97
_chemical_name_systematic
;
Tetraaqua(2,2'-diamino-4,4'-bi-1,3-thiazole-
\k^2^<i>N</i>^3^,<i>N</i>^3'^)nickel(II)
bis(pyridine-2,6-dicarboxylato-\k^3^<i>O</i>^2^,<i>N</i>,<i>O</i>^6^)nickel(II)
trihydrate
;
_chemical_name_common     ?
_chemical_formula_moiety
                            'C6 H14 N4 Ni O4 S2 2+ , C14 H6 N2 Ni O8 2- , 3H2 O'
_chemical_formula_sum     'C20 H26 N6 Ni2 O15 S2'
_chemical_formula_iupac
                         '[Ni (C6 H6 N4 S2) (H2 O)4] [Ni (C7 H3 N O4)2] , 3H2 O'
_chemical_formula_weight     772.01
_chemical_melting_point     ?
_symmetry_cell_setting     triclinic
_symmetry_space_group_name_H-M     'P -1'
_symmetry_space_group_name_Hall     '-P 1'
loop_
    _symmetry_equiv_pos_as_xyz
    'x, y, z'
    '-x, -y, -z'
_cell_length_a     11.4756(13)
_cell_length_b     11.5609(13)
_cell_length_c     13.2667(15)
_cell_angle_alpha     65.3590(10)
_cell_angle_beta     82.1140(11)
_cell_angle_gamma     66.0180(10)
_cell_volume     1460.6(3)
_cell_formula_units_Z     2
_cell_measurement_reflns_used     4980
_cell_measurement_theta_min     2.0
_cell_measurement_theta_max     25.0
_cell_measurement_temperature     295(2)
_exptl_crystal_description     prism
_exptl_crystal_colour     green
_exptl_crystal_size_max     0.23
_exptl_crystal_size_mid     0.18
_exptl_crystal_size_min     0.15
_exptl_crystal_density_diffrn     1.755
_exptl_crystal_density_meas     ?
_exptl_crystal_density_method     'not measured'
_exptl_crystal_F_000     792
_exptl_absorpt_coefficient_mu     1.514
_exptl_absorpt_correction_type     multi-scan
_exptl_absorpt_process_details     '(SADABS; Sheldrick, 1996)'
_exptl_absorpt_correction_T_min     0.710
_exptl_absorpt_correction_T_max     0.795
_exptl_special_details
;
;
_diffrn_ambient_temperature     295(2)
_diffrn_radiation_type     MoK\a
_diffrn_radiation_wavelength     0.71073
_diffrn_radiation_source     'fine-focus sealed tube'
_diffrn_radiation_monochromator     graphite
_diffrn_measurement_device_type     'Bruker APEX CCD'
_diffrn_measurement_method     '\f and \w'
_diffrn_detector_area_resol_mean     ?
_diffrn_reflns_number     7580
_diffrn_reflns_av_R_equivalents     0.0184
_diffrn_reflns_av_sigmaI/netI     0.0373
_diffrn_reflns_theta_min     2.11
_diffrn_reflns_theta_max     25.02
_diffrn_reflns_theta_full     25.02
_diffrn_measured_fraction_theta_max     0.980
_diffrn_measured_fraction_theta_full     0.980
_diffrn_reflns_limit_h_min     -13
_diffrn_reflns_limit_h_max     7
_diffrn_reflns_limit_k_min     -13
_diffrn_reflns_limit_k_max     13
_diffrn_reflns_limit_l_min     -15
_diffrn_reflns_limit_l_max     15
_diffrn_standards_number     0
_diffrn_standards_interval_count     0
_diffrn_standards_interval_time     0
_diffrn_standards_decay_%     0
_refine_special_details
;
Refinement of <i>F</i>^2^ against ALL reflections. The weighted <i>R</i>-factor
<i>wR</i> and goodness of fit <i>S</i> are based on <i>F</i>^2^, conventional
<i>R</i>-factors <i>R</i> are based on <i>F</i>, with <i>F</i> set to zero for
negative <i>F</i>^2^. The threshold expression of <i>F</i>^2^ >
\s(<i>F</i>^2^) is used only for calculating <i>R</i>-factors(gt) <i>etc</i>.
and is not relevant to the choice of reflections for refinement.
<i>R</i>-factors based on <i>F</i>^2^ are statistically about twice as large
as those based on <i>F</i>, and <i>R</i>- factors based on ALL data will be
even larger.
;
_reflns_number_total     5052
_reflns_number_gt     4181
_reflns_threshold_expression     I>2\s(I)
_refine_ls_structure_factor_coef     Fsqd
_refine_ls_matrix_type     full
_refine_ls_R_factor_all     0.0437
_refine_ls_R_factor_gt     0.0337
_refine_ls_wR_factor_gt     0.0776
_refine_ls_wR_factor_ref     0.0844
_refine_ls_goodness_of_fit_ref     1.051
_refine_ls_restrained_S_all     1.051
_refine_ls_number_reflns     5052
_refine_ls_number_parameters     412
_refine_ls_number_restraints     0
_refine_ls_hydrogen_treatment     constr
_refine_ls_weighting_scheme     calc
_refine_ls_weighting_details
       'calc w = 1/[\s^2^(Fo^2^)+(0.0368P)^2^+0.7271P] where P=(Fo^2^+2Fc^2^)/3'
_atom_sites_solution_hydrogens     geom
_atom_sites_solution_primary     direct
_atom_sites_solution_secondary     difmap
_refine_ls_shift/su_max     0.001
_refine_ls_shift/su_mean     0.000
_refine_diff_density_max     0.305
_refine_diff_density_min     -0.434
_refine_ls_extinction_method     none
_refine_ls_extinction_coef     ?
loop_
    _atom_type_symbol
    _atom_type_description
    _atom_type_scat_dispersion_real
    _atom_type_scat_dispersion_imag
    _atom_type_scat_source
    'C' 'C' 0.0033 0.0000
                         'International Tables Vol C Tables 4.2.6.8 and 6.1.1.4'
    'H' 'H' 0.0000 0.0000
                         'International Tables Vol C Tables 4.2.6.8 and 6.1.1.4'
    'N' 'N' 0.0061 0.0000
                         'International Tables Vol C Tables 4.2.6.8 and 6.1.1.4'
    'O' 'O' 0.0106 0.0000
                         'International Tables Vol C Tables 4.2.6.8 and 6.1.1.4'
    'S' 'S' 0.1246 0.0000
                         'International Tables Vol C Tables 4.2.6.8 and 6.1.1.4'
    'Ni' 'Ni' 0.3393 0.0000
                         'International Tables Vol C Tables 4.2.6.8 and 6.1.1.4'
_computing_data_collection     'SMART (Bruker, 2004)'
_computing_cell_refinement     'SAINT (Bruker, 2004)'
_computing_data_reduction     'SAINT (Bruker, 2004)'
_computing_structure_solution     'SIR92 (Altomare <i>et al.</i>,  1993)'
_computing_structure_refinement     'SHELXL97 (Sheldrick, 2008)'
_computing_molecular_graphics     'ORTEP-3 for Windows (Farrugia, 1997)'
_computing_publication_material     'WinGX (Farrugia, 1999)'
loop_
    _atom_site_type_symbol
    _atom_site_label
    _atom_site_fract_x
    _atom_site_fract_y
    _atom_site_fract_z
    _atom_site_U_iso_or_equiv
    _atom_site_adp_type
    _atom_site_calc_flag
    _atom_site_refinement_flags
    _atom_site_occupancy
    _atom_site_disorder_assembly
    _atom_site_disorder_group
    Ni Ni1 0.16770(3) 0.07786(4) 0.17826(3) 0.02475(11) Uani d . 1 . .
    Ni Ni2 0.23271(3) 0.51033(4) 0.71455(3) 0.02385(11) Uani d . 1 . .
    O O1 0.2614(2) 0.3223(2) 0.84334(17) 0.0390(6) Uani d . 1 . .
    H H1A 0.3396 0.2657 0.8611 0.059 Uiso d R 1 . .
    H H1B 0.2134 0.3025 0.8940 0.059 Uiso d R 1 . .
    O O2 0.06240(19) 0.4957(2) 0.68468(17) 0.0343(5) Uani d . 1 . .
    H H2A -0.0007 0.5604 0.6691 0.051 Uiso d R 1 . .
    H H2B 0.0430 0.4451 0.7356 0.051 Uiso d R 1 . .
    O O3 0.13816(18) 0.6134(2) 0.81574(16) 0.0319(5) Uani d . 1 . .
    H H3A 0.1392 0.5667 0.8783 0.048 Uiso d R 1 . .
    H H3B 0.0692 0.6533 0.7976 0.048 Uiso d R 1 . .
    O O4 0.1730(2) 0.7000(2) 0.58611(17) 0.0414(6) Uani d . 1 . .
    H H4A 0.1238 0.7351 0.5318 0.062 Uiso d R 1 . .
    H H4B 0.1773 0.7579 0.5939 0.062 Uiso d R 1 . .
    O O11 0.10601(19) 0.2234(2) 0.25192(17) 0.0337(5) Uani d . 1 . .
    O O12 0.1791(2) 0.2960(2) 0.35197(18) 0.0389(5) Uani d . 1 . .
    O O13 0.29701(19) -0.0576(2) 0.11358(17) 0.0326(5) Uani d . 1 . .
    O O14 0.50368(19) -0.1545(2) 0.08943(17) 0.0349(5) Uani d . 1 . .
    O O21 0.10956(19) 0.2430(2) 0.01530(16) 0.0311(5) Uani d . 1 . .
    O O22 -0.0369(2) 0.3366(2) -0.12130(17) 0.0382(5) Uani d . 1 . .
    O O23 0.1450(2) -0.0753(2) 0.32817(17) 0.0362(5) Uani d . 1 . .
    O O24 0.0132(3) -0.1844(3) 0.4064(2) 0.0612(8) Uani d . 1 . .
    N N11 0.3291(2) 0.0700(2) 0.21889(19) 0.0232(5) Uani d . 1 . .
    N N21 0.0100(2) 0.0718(2) 0.14401(19) 0.0239(5) Uani d . 1 . .
    N N31 0.3493(2) 0.4052(2) 0.62139(19) 0.0290(6) Uani d . 1 . .
    N N32 0.2175(3) 0.3633(4) 0.5323(3) 0.0644(10) Uani d . 1 . .
    H H32A 0.2169 0.3353 0.4722 0.077 Uiso d R 1 . .
    H H32B 0.1419 0.4222 0.5525 0.077 Uiso d R 1 . .
    N N33 0.4079(2) 0.5113(2) 0.74188(19) 0.0257(5) Uani d . 1 . .
    N N34 0.3714(3) 0.6488(3) 0.8419(2) 0.0467(8) Uani d . 1 . .
    H H34A 0.4167 0.6570 0.8887 0.056 Uiso d R 1 . .
    H H34B 0.2868 0.6592 0.8476 0.056 Uiso d R 1 . .
    S S31 0.47085(9) 0.26783(9) 0.50388(7) 0.0432(2) Uani d . 1 . .
    S S32 0.61255(8) 0.50673(9) 0.80414(8) 0.0412(2) Uani d . 1 . .
    C C11 0.3283(3) 0.1372(3) 0.2798(2) 0.0248(6) Uani d . 1 . .
    C C12 0.4413(3) 0.1217(3) 0.3184(3) 0.0343(7) Uani d . 1 . .
    H H12 0.4412 0.1698 0.3597 0.041 Uiso calc R 1 . .
    C C13 0.5547(3) 0.0337(3) 0.2948(3) 0.0360(8) Uani d . 1 . .
    H H13 0.6320 0.0210 0.3209 0.043 Uiso calc R 1 . .
    C C14 0.5528(3) -0.0360(3) 0.2316(3) 0.0297(7) Uani d . 1 . .
    H H14 0.6284 -0.0953 0.2148 0.036 Uiso calc R 1 . .
    C C15 0.4374(3) -0.0157(3) 0.1945(2) 0.0238(6) Uani d . 1 . .
    C C16 0.1940(3) 0.2267(3) 0.2975(2) 0.0279(7) Uani d . 1 . .
    C C17 0.4124(3) -0.0821(3) 0.1264(2) 0.0263(6) Uani d . 1 . .
    C C21 -0.0484(3) 0.1524(3) 0.0445(2) 0.0238(6) Uani d . 1 . .
    C C22 -0.1516(3) 0.1387(3) 0.0152(2) 0.0316(7) Uani d . 1 . .
    H H22 -0.1932 0.1958 -0.0540 0.038 Uiso calc R 1 . .
    C C23 -0.1914(3) 0.0377(4) 0.0917(3) 0.0384(8) Uani d . 1 . .
    H H23 -0.2598 0.0254 0.0737 0.046 Uiso calc R 1 . .
    C C24 -0.1295(3) -0.0449(3) 0.1947(3) 0.0356(8) Uani d . 1 . .
    H H24 -0.1557 -0.1127 0.2467 0.043 Uiso calc R 1 . .
    C C25 -0.0284(3) -0.0246(3) 0.2186(2) 0.0279(7) Uani d . 1 . .
    C C26 0.0113(3) 0.2535(3) -0.0281(2) 0.0267(7) Uani d . 1 . .
    C C27 0.0489(3) -0.1018(3) 0.3268(3) 0.0361(8) Uani d . 1 . .
    C C31 0.4781(3) 0.3740(3) 0.6331(2) 0.0270(7) Uani d . 1 . .
    C C32 0.5566(3) 0.3003(3) 0.5773(3) 0.0382(8) Uani d . 1 . .
    H H32 0.6450 0.2712 0.5783 0.046 Uiso calc R 1 . .
    C C33 0.3309(3) 0.3552(3) 0.5550(3) 0.0364(8) Uani d . 1 . .
    C C34 0.5109(3) 0.4281(3) 0.7014(2) 0.0281(7) Uani d . 1 . .
    C C35 0.6263(3) 0.4128(3) 0.7279(3) 0.0372(8) Uani d . 1 . .
    H H35 0.7033 0.3589 0.7079 0.045 Uiso calc R 1 . .
    C C36 0.4474(3) 0.5613(3) 0.7966(3) 0.0307(7) Uani d . 1 . .
    O O1W 0.1949(3) 0.9552(3) 0.5228(2) 0.0749(9) Uani d . 1 . .
    H H1WA 0.1810 0.9596 0.4548 0.112 Uiso d R 1 . .
    H H1WB 0.1411 1.0142 0.5309 0.112 Uiso d R 1 . .
    O O2W 0.5287(2) -0.3045(3) -0.0391(2) 0.0537(7) Uani d . 1 . .
    H H2WB 0.5946 -0.3508 -0.0270 0.081 Uiso d R 1 . .
    H H2WA 0.5167 -0.2587 -0.0049 0.081 Uiso d R 1 . .
    O O3W 0.1763(2) 0.4471(2) 0.03785(18) 0.0483(6) Uani d . 1 . .
    H H3WA 0.1475 0.4837 0.0745 0.072 Uiso d R 1 . .
    H H3WB 0.1492 0.3796 0.0574 0.072 Uiso d R 1 . .
loop_
    _atom_site_aniso_label
    _atom_site_aniso_U_11
    _atom_site_aniso_U_22
    _atom_site_aniso_U_33
    _atom_site_aniso_U_12
    _atom_site_aniso_U_13
    _atom_site_aniso_U_23
    Ni1 0.0183(2) 0.0276(2) 0.0284(2) -0.00704(16) -0.00210(15) -0.01206(16)
    Ni2 0.0214(2) 0.0248(2) 0.0232(2) -0.00605(16) -0.00041(15) -0.00997(16)
    O1 0.0254(12) 0.0335(12) 0.0358(12) -0.0041(10) 0.0056(10) -0.0017(10)
    O2 0.0263(11) 0.0338(12) 0.0377(12) -0.0071(10) -0.0021(9) -0.0130(10)
    O3 0.0244(11) 0.0359(12) 0.0290(11) -0.0038(9) -0.0016(9) -0.0138(9)
    O4 0.0510(15) 0.0320(12) 0.0317(12) -0.0134(11) -0.0126(11) -0.0025(10)
    O11 0.0204(11) 0.0401(12) 0.0423(13) -0.0039(10) -0.0023(10) -0.0245(10)
    O12 0.0338(13) 0.0422(13) 0.0471(14) -0.0064(10) -0.0004(10) -0.0312(11)
    O13 0.0244(12) 0.0385(12) 0.0417(13) -0.0083(10) -0.0025(9) -0.0247(10)
    O14 0.0282(12) 0.0351(12) 0.0417(13) -0.0035(10) 0.0006(10) -0.0239(10)
    O21 0.0299(12) 0.0327(11) 0.0303(11) -0.0160(10) -0.0016(9) -0.0077(9)
    O22 0.0388(13) 0.0392(12) 0.0274(12) -0.0171(11) -0.0044(10) -0.0013(10)
    O23 0.0287(12) 0.0432(13) 0.0308(12) -0.0153(10) -0.0064(9) -0.0060(10)
    O24 0.0633(18) 0.0762(19) 0.0344(14) -0.0482(16) -0.0134(12) 0.0120(13)
    N11 0.0191(12) 0.0251(12) 0.0261(13) -0.0069(10) -0.0008(10) -0.0117(10)
    N21 0.0195(12) 0.0266(13) 0.0228(13) -0.0079(10) -0.0002(10) -0.0080(10)
    N31 0.0305(14) 0.0314(14) 0.0260(13) -0.0096(12) 0.0009(11) -0.0147(11)
    N32 0.048(2) 0.098(3) 0.077(2) -0.0195(19) -0.0009(18) -0.070(2)
    N33 0.0242(13) 0.0241(12) 0.0262(13) -0.0080(11) 0.0006(10) -0.0090(10)
    N34 0.0357(16) 0.0591(19) 0.067(2) -0.0165(15) 0.0037(15) -0.0468(17)
    S31 0.0550(6) 0.0434(5) 0.0343(5) -0.0156(4) 0.0099(4) -0.0242(4)
    S32 0.0301(5) 0.0451(5) 0.0524(5) -0.0159(4) -0.0051(4) -0.0198(4)
    C11 0.0259(16) 0.0219(14) 0.0279(15) -0.0099(12) -0.0002(12) -0.0103(12)
    C12 0.0332(18) 0.0415(18) 0.0411(19) -0.0174(15) -0.0003(15) -0.0250(16)
    C13 0.0225(16) 0.0424(19) 0.050(2) -0.0126(15) -0.0024(14) -0.0234(16)
    C14 0.0181(15) 0.0298(16) 0.0389(18) -0.0074(13) 0.0012(13) -0.0136(14)
    C15 0.0224(15) 0.0229(14) 0.0261(15) -0.0097(12) 0.0024(12) -0.0092(12)
    C16 0.0262(16) 0.0251(15) 0.0264(16) -0.0051(13) -0.0019(13) -0.0088(13)
    C17 0.0281(17) 0.0217(15) 0.0257(16) -0.0074(13) -0.0010(13) -0.0079(12)
    C21 0.0186(15) 0.0260(15) 0.0254(15) -0.0061(12) -0.0004(12) -0.0111(12)
    C22 0.0252(16) 0.0406(18) 0.0270(16) -0.0118(14) -0.0045(13) -0.0107(14)
    C23 0.0301(18) 0.057(2) 0.0347(18) -0.0252(17) -0.0010(14) -0.0162(16)
    C24 0.0324(18) 0.0446(19) 0.0312(17) -0.0242(16) 0.0031(14) -0.0081(15)
    C25 0.0269(16) 0.0309(16) 0.0237(15) -0.0112(13) -0.0014(13) -0.0081(13)
    C26 0.0226(16) 0.0248(15) 0.0304(17) -0.0061(13) 0.0004(13) -0.0116(13)
    C27 0.0306(18) 0.0411(19) 0.0297(18) -0.0144(15) -0.0036(14) -0.0058(15)
    C31 0.0276(16) 0.0228(15) 0.0264(16) -0.0089(13) 0.0051(13) -0.0079(12)
    C32 0.0375(19) 0.0330(17) 0.0402(19) -0.0105(15) 0.0101(15) -0.0167(15)
    C33 0.042(2) 0.0367(18) 0.0312(17) -0.0121(16) 0.0003(15) -0.0164(15)
    C34 0.0264(16) 0.0223(15) 0.0301(16) -0.0086(13) 0.0020(13) -0.0066(12)
    C35 0.0270(18) 0.0326(17) 0.047(2) -0.0073(14) 0.0024(15) -0.0152(15)
    C36 0.0271(17) 0.0320(17) 0.0353(17) -0.0139(14) 0.0002(13) -0.0130(14)
    O1W 0.108(3) 0.0634(19) 0.0524(17) -0.0390(18) -0.0031(17) -0.0143(15)
    O2W 0.0598(17) 0.0577(16) 0.0551(16) -0.0190(14) -0.0104(13) -0.0327(13)
    O3W 0.0644(17) 0.0424(14) 0.0417(14) -0.0231(13) 0.0052(12) -0.0187(11)
_geom_special_details
;
All e.s.d.'s (except the e.s.d. in the dihedral angle between two l.s. planes)
are estimated using the full covariance matrix. The cell e.s.d.'s are taken
into account individually in the estimation of e.s.d.'s in distances, angles
and torsion angles; correlations between e.s.d.'s in cell parameters are only
used when they are defined by crystal symmetry. An approximate (isotropic)
treatment of cell e.s.d.'s is used for estimating e.s.d.'s involving l.s.
planes.
;
loop_
    _geom_bond_atom_site_label_1
    _geom_bond_atom_site_label_2
    _geom_bond_site_symmetry_2
    _geom_bond_distance
    _geom_bond_publ_flag
    Ni1 N11 . 1.956(2) ?
    Ni1 N21 . 1.960(2) ?
    Ni1 O13 . 2.067(2) ?
    Ni1 O23 . 2.110(2) ?
    Ni1 O11 . 2.121(2) ?
    Ni1 O21 . 2.164(2) ?
    Ni2 O4 . 2.041(2) ?
    Ni2 O1 . 2.056(2) ?
    Ni2 N31 . 2.067(2) ?
    Ni2 O3 . 2.0695(19) ?
    Ni2 N33 . 2.096(2) ?
    Ni2 O2 . 2.131(2) ?
    O1 H1A . 0.8609 ?
    O1 H1B . 0.8248 ?
    O2 H2A . 0.7732 ?
    O2 H2B . 0.7640 ?
    O3 H3A . 0.7774 ?
    O3 H3B . 0.7478 ?
    O4 H4A . 0.8275 ?
    O4 H4B . 0.7402 ?
    O11 C16 . 1.267(4) ?
    O12 C16 . 1.236(3) ?
    O13 C17 . 1.257(3) ?
    O14 C17 . 1.235(3) ?
    O21 C26 . 1.276(3) ?
    O22 C26 . 1.234(3) ?
    O23 C27 . 1.263(4) ?
    O24 C27 . 1.247(4) ?
    N11 C11 . 1.332(4) ?
    N11 C15 . 1.337(3) ?
    N21 C21 . 1.330(3) ?
    N21 C25 . 1.333(4) ?
    N31 C33 . 1.314(4) ?
    N31 C31 . 1.387(4) ?
    N32 C33 . 1.335(4) ?
    N32 H32A . 0.9783 ?
    N32 H32B . 0.9467 ?
    N33 C36 . 1.312(4) ?
    N33 C34 . 1.394(4) ?
    N34 C36 . 1.339(4) ?
    N34 H34A . 0.9184 ?
    N34 H34B . 0.9241 ?
    S31 C32 . 1.711(4) ?
    S31 C33 . 1.736(3) ?
    S32 C35 . 1.720(3) ?
    S32 C36 . 1.740(3) ?
    C11 C12 . 1.375(4) ?
    C11 C16 . 1.519(4) ?
    C12 C13 . 1.380(4) ?
    C12 H12 . 0.9300 ?
    C13 C14 . 1.390(4) ?
    C13 H13 . 0.9300 ?
    C14 C15 . 1.371(4) ?
    C14 H14 . 0.9300 ?
    C15 C17 . 1.523(4) ?
    C21 C22 . 1.381(4) ?
    C21 C26 . 1.515(4) ?
    C22 C23 . 1.386(4) ?
    C22 H22 . 0.9300 ?
    C23 C24 . 1.383(4) ?
    C23 H23 . 0.9300 ?
    C24 C25 . 1.373(4) ?
    C24 H24 . 0.9300 ?
    C25 C27 . 1.510(4) ?
    C31 C32 . 1.344(4) ?
    C31 C34 . 1.453(4) ?
    C32 H32 . 0.9300 ?
    C34 C35 . 1.340(4) ?
    C35 H35 . 0.9300 ?
    O1W H1WA . 0.9140 ?
    O1W H1WB . 0.7473 ?
    O2W H2WB . 0.7194 ?
    O2W H2WA . 0.7934 ?
    O3W H3WA . 0.7332 ?
    O3W H3WB . 0.8837 ?
loop_
    _geom_angle_atom_site_label_1
    _geom_angle_atom_site_label_2
    _geom_angle_atom_site_label_3
    _geom_angle_site_symmetry_1
    _geom_angle_site_symmetry_3
    _geom_angle
    _geom_angle_publ_flag
    N11 Ni1 N21 . . 175.99(9) ?
    N11 Ni1 O13 . . 79.07(9) ?
    N21 Ni1 O13 . . 99.01(9) ?
    N11 Ni1 O23 . . 97.79(9) ?
    N21 Ni1 O23 . . 78.84(9) ?
    O13 Ni1 O23 . . 95.95(9) ?
    N11 Ni1 O11 . . 77.57(8) ?
    N21 Ni1 O11 . . 104.53(9) ?
    O13 Ni1 O11 . . 156.33(8) ?
    O23 Ni1 O11 . . 90.94(9) ?
    N11 Ni1 O21 . . 106.47(9) ?
    N21 Ni1 O21 . . 77.05(8) ?
    O13 Ni1 O21 . . 92.33(8) ?
    O23 Ni1 O21 . . 155.44(8) ?
    O11 Ni1 O21 . . 90.65(8) ?
    O4 Ni2 O1 . . 170.27(9) ?
    O4 Ni2 N31 . . 95.55(9) ?
    O1 Ni2 N31 . . 88.13(9) ?
    O4 Ni2 O3 . . 86.23(8) ?
    O1 Ni2 O3 . . 91.32(8) ?
    N31 Ni2 O3 . . 172.35(9) ?
    O4 Ni2 N33 . . 94.86(9) ?
    O1 Ni2 N33 . . 94.67(9) ?
    N31 Ni2 N33 . . 79.68(9) ?
    O3 Ni2 N33 . . 92.77(9) ?
    O4 Ni2 O2 . . 87.35(9) ?
    O1 Ni2 O2 . . 83.27(8) ?
    N31 Ni2 O2 . . 96.50(9) ?
    O3 Ni2 O2 . . 91.00(8) ?
    N33 Ni2 O2 . . 175.75(8) ?
    Ni2 O1 H1A . . 116.2 ?
    Ni2 O1 H1B . . 128.2 ?
    H1A O1 H1B . . 111.8 ?
    Ni2 O2 H2A . . 119.6 ?
    Ni2 O2 H2B . . 112.6 ?
    H2A O2 H2B . . 100.9 ?
    Ni2 O3 H3A . . 115.4 ?
    Ni2 O3 H3B . . 109.9 ?
    H3A O3 H3B . . 105.8 ?
    Ni2 O4 H4A . . 132.5 ?
    Ni2 O4 H4B . . 118.2 ?
    H4A O4 H4B . . 106.3 ?
    C16 O11 Ni1 . . 115.03(18) ?
    C17 O13 Ni1 . . 115.52(18) ?
    C26 O21 Ni1 . . 114.41(18) ?
    C27 O23 Ni1 . . 113.85(19) ?
    C11 N11 C15 . . 122.1(2) ?
    C11 N11 Ni1 . . 119.51(19) ?
    C15 N11 Ni1 . . 117.94(19) ?
    C21 N21 C25 . . 121.5(2) ?
    C21 N21 Ni1 . . 120.25(19) ?
    C25 N21 Ni1 . . 117.90(19) ?
    C33 N31 C31 . . 110.7(3) ?
    C33 N31 Ni2 . . 134.9(2) ?
    C31 N31 Ni2 . . 114.33(19) ?
    C33 N32 H32A . . 114.5 ?
    C33 N32 H32B . . 119.9 ?
    H32A N32 H32B . . 121.6 ?
    C36 N33 C34 . . 110.7(3) ?
    C36 N33 Ni2 . . 135.7(2) ?
    C34 N33 Ni2 . . 113.26(19) ?
    C36 N34 H34A . . 111.4 ?
    C36 N34 H34B . . 116.1 ?
    H34A N34 H34B . . 126.2 ?
    C32 S31 C33 . . 89.77(16) ?
    C35 S32 C36 . . 89.37(15) ?
    N11 C11 C12 . . 120.2(3) ?
    N11 C11 C16 . . 112.4(2) ?
    C12 C11 C16 . . 127.4(3) ?
    C11 C12 C13 . . 119.0(3) ?
    C11 C12 H12 . . 120.5 ?
    C13 C12 H12 . . 120.5 ?
    C12 C13 C14 . . 119.6(3) ?
    C12 C13 H13 . . 120.2 ?
    C14 C13 H13 . . 120.2 ?
    C15 C14 C13 . . 118.9(3) ?
    C15 C14 H14 . . 120.6 ?
    C13 C14 H14 . . 120.6 ?
    N11 C15 C14 . . 120.2(3) ?
    N11 C15 C17 . . 111.9(2) ?
    C14 C15 C17 . . 127.9(3) ?
    O12 C16 O11 . . 126.0(3) ?
    O12 C16 C11 . . 119.3(3) ?
    O11 C16 C11 . . 114.7(2) ?
    O14 C17 O13 . . 125.6(3) ?
    O14 C17 C15 . . 119.2(3) ?
    O13 C17 C15 . . 115.2(2) ?
    N21 C21 C22 . . 120.8(3) ?
    N21 C21 C26 . . 113.1(2) ?
    C22 C21 C26 . . 126.1(3) ?
    C21 C22 C23 . . 118.2(3) ?
    C21 C22 H22 . . 120.9 ?
    C23 C22 H22 . . 120.9 ?
    C24 C23 C22 . . 120.1(3) ?
    C24 C23 H23 . . 119.9 ?
    C22 C23 H23 . . 119.9 ?
    C25 C24 C23 . . 118.5(3) ?
    C25 C24 H24 . . 120.7 ?
    C23 C24 H24 . . 120.7 ?
    N21 C25 C24 . . 120.9(3) ?
    N21 C25 C27 . . 112.8(3) ?
    C24 C25 C27 . . 126.3(3) ?
    O22 C26 O21 . . 126.0(3) ?
    O22 C26 C21 . . 119.1(3) ?
    O21 C26 C21 . . 114.8(2) ?
    O24 C27 O23 . . 125.7(3) ?
    O24 C27 C25 . . 118.3(3) ?
    O23 C27 C25 . . 116.1(3) ?
    C32 C31 N31 . . 115.6(3) ?
    C32 C31 C34 . . 128.2(3) ?
    N31 C31 C34 . . 116.2(2) ?
    C31 C32 S31 . . 110.3(3) ?
    C31 C32 H32 . . 124.8 ?
    S31 C32 H32 . . 124.8 ?
    N31 C33 N32 . . 124.3(3) ?
    N31 C33 S31 . . 113.6(3) ?
    N32 C33 S31 . . 122.0(3) ?
    C35 C34 N33 . . 115.4(3) ?
    C35 C34 C31 . . 129.0(3) ?
    N33 C34 C31 . . 115.5(3) ?
    C34 C35 S32 . . 110.6(2) ?
    C34 C35 H35 . . 124.7 ?
    S32 C35 H35 . . 124.7 ?
    N33 C36 N34 . . 125.1(3) ?
    N33 C36 S32 . . 113.9(2) ?
    N34 C36 S32 . . 121.0(2) ?
    H1WA O1W H1WB . . 107.0 ?
    H2WB O2W H2WA . . 104.5 ?
    H3WA O3W H3WB . . 107.6 ?
loop_
    _geom_hbond_atom_site_label_D
    _geom_hbond_atom_site_label_H
    _geom_hbond_atom_site_label_A
    _geom_hbond_site_symmetry_A
    _geom_hbond_distance_DH
    _geom_hbond_distance_HA
    _geom_hbond_distance_DA
    _geom_hbond_angle_DHA
    _geom_hbond_publ_flag
    O1 H1A O14 2_656 0.86 1.75 2.606(3) 174 y
    O1 H1B O21 1_556 0.82 1.92 2.747(3) 176 y
    O2 H2A O12 2_566 0.77 2.01 2.772(3) 169 y
    O2 H2B O22 1_556 0.76 2.12 2.874(3) 170 y
    O3 H3A O3W 1_556 0.78 1.98 2.742(3) 169 y
    O3 H3B O11 2_566 0.75 1.94 2.683(3) 173 y
    O4 H4A O24 1_565 0.83 1.89 2.717(4) 179 y
    O4 H4B O1W . 0.74 2.16 2.820(4) 149 y
    O1W H1WA O23 1_565 0.91 2.01 2.907(4) 166 y
    O1W H1WB O24 2_566 0.75 2.41 3.150(5) 169 y
    O2W H2WB O3W 2_655 0.72 2.41 3.104(4) 162 y
    O2W H2WA O14 . 0.79 2.02 2.815(4) 174 y
    O3W H3WA O22 2_565 0.73 2.24 2.934(3) 158 y
    O3W H3WB O21 . 0.88 2.10 2.892(3) 149 y
    N32 H32A O12 . 0.98 1.97 2.940(5) 169 y
    N32 H32B O2 . 0.95 2.19 2.996(5) 142 y
    N34 H34A O2W 1_566 0.92 1.98 2.886(4) 168 y
    N34 H34B O3 . 0.92 2.12 2.952(4) 149 y
    C12 H12 S31 . 0.93 2.71 3.631(4) 170 y
data_global
_journal_date_recd_electronic     2008-10-23
_journal_date_accepted     2009-02-09
_journal_name_full     'Acta Crystallographica, Section E'
_journal_year     2009
_journal_volume     65
_journal_issue      3
_journal_page_first     m277
_journal_page_last     m278
_journal_paper_category     QM
_journal_coeditor_code     XU2461
_publ_contact_author_name     'Dr Bing-Xin Liu'
_publ_contact_author_address
;
Department of Chemistry
Shanghai University
Shanghai 200444
People's Republic of China
;
_publ_contact_author_email     r5744011@yahoo.com.cn
_publ_section_title
;\
Tetraaqua(2,2'-diamino-4,4'-bi-1,3-thiazole-\k^2^<i>N</i>^3^,<i>N</i>^3'^)\
nickel(II)
bis(pyridine-2,6-dicarboxylato-\k^3^<i>O</i>^2^,<i>N</i>,<i>O</i>^6^)\
nickel(II) trihydrate
;
loop_
    _publ_author_name
    _publ_author_address
    'Bing-Xin Liu'
;
Department of Chemistry
Shanghai University
Shanghai 200444
People's Republic of China
;
    'Yan-Ping Yu'
;
Department of Chemistry
Shanghai University
Shanghai 200444
People's Republic of China
;
    'Zen Cao'
;
Department of Chemistry
Shanghai University
Shanghai 200444
People's Republic of China
;
    'Liang-Jun Zhang'
;
Department of Petroleum and Chemical Industry
Guangxi Vocational and Technical Institute of Industry
People's Republic of China
;
