# Supplementary material for: Tetra­aqua­(2,2′-diamino-4,4′-bi-1,3-thia­zole-κ2 N 3,N 3′)nickel(II) bis­(pyridine-2,6-dicarboxyl­ato-κ3 O 2,N,O 6)nickel(II) trihydrate
Source: Acta Crystallogr Sect E Struct Rep Online. 2009 Feb 18;65(Pt 3):m277–8. doi: 10.1107/S1600536809004589 (PMC2968453; doi:10.1107/S1600536809004589)
Supplement: Supplementary file 2 [file e-65-0m277-Isup2.hkl]

#
# h,k,l, Fc-squared, Fo-squared, sigma(Fo-squared) and status flag
#
data_I
_shelx_title ' cao71'
_shelx_refln_list_code          4
_shelx_F_calc_maximum      332.56
_exptl_crystal_F_000       792.00
_reflns_d_resolution_high  0.8404
 
loop_
 _symmetry_equiv_pos_as_xyz
 'x, y, z'
 '-x, -y, -z'
 
_cell_length_a    11.4756
_cell_length_b    11.5609
_cell_length_c    13.2667
_cell_angle_alpha  65.359
_cell_angle_beta   82.114
_cell_angle_gamma  66.018
 
_shelx_F_squared_multiplier     1.000
 
loop_
 _refln_index_h
 _refln_index_k
 _refln_index_l
 _refln_F_squared_calc
 _refln_F_squared_meas
 _refln_F_squared_sigma
 _refln_observed_status
   2   0   0      438.82      509.61     10.80 o
   3   0   0    15643.23    15317.06    194.14 o
   4   0   0       47.28       53.48      6.62 o
   5   0   0     4602.31     4612.19     61.80 o
   6   0   0     2929.36     3112.61     49.96 o
   7   0   0       22.83       25.79      6.21 o
   8   0   0        6.69       11.46      5.79 o
   9   0   0       72.72       94.21     18.53 o
  10   0   0      432.66      404.25     34.51 o
  11   0   0       13.27       -3.33      9.82 o
  12   0   0      115.93      171.76     29.98 o
 -12   1   0      356.51      383.93     42.19 o
 -11   1   0      525.59      543.05     42.36 o
 -10   1   0      219.92      160.66     26.22 o
  -9   1   0      146.89      128.12     21.78 o
  -8   1   0     5260.30     5504.38     83.87 o
  -7   1   0     6112.40     6433.44     89.88 o
  -6   1   0     1826.82     1762.45     37.06 o
  -5   1   0      473.17      479.97     16.85 o
  -4   1   0     2452.56     2382.71     55.47 o
  -3   1   0     1468.49     1536.46     26.81 o
  -2   1   0     1412.77     1460.33     23.11 o
  -1   1   0    15021.02    14925.51    204.05 o
   2   1   0      687.26      675.78     19.47 o
   3   1   0      416.57      474.46     12.81 o
   4   1   0       67.77      103.47      6.06 o
   5   1   0      168.39      187.36      9.01 o
   6   1   0    12145.65    12237.88    133.23 o
   7   1   0     2691.57     2919.19     52.49 o
   8   1   0      528.69      581.57     34.93 o
   9   1   0      148.69      176.29     24.51 o
  10   1   0      101.75      142.72     23.83 o
  11   1   0      337.64      299.97     34.51 o
  12   1   0       10.21       15.20     12.38 o
 -11   2   0      602.42      617.44     46.04 o
 -10   2   0      299.46      282.80     32.97 o
  -9   2   0        3.81        6.65      6.26 o
  -8   2   0       74.09       86.94     15.80 o
  -7   2   0       94.98       96.66     11.68 o
  -6   2   0      616.78      677.51     50.99 o
  -5   2   0      785.97      795.15     23.42 o
  -4   2   0     1111.29     1125.72     25.84 o
  -3   2   0      764.38      947.02     21.26 o
  -2   2   0     2959.55     3154.13     41.58 o
  -1   2   0       12.06       45.42      3.74 o
   0   2   0    13082.29    12766.73    125.32 o
   1   2   0      516.25      593.36     11.73 o
   2   2   0     6447.89     6538.34     99.25 o
   4   2   0       29.52       30.06      6.92 o
   5   2   0    12766.99    12821.71    186.11 o
   6   2   0      536.51      552.04     28.10 o
   7   2   0      103.34       86.02      7.54 o
   8   2   0      227.13      261.96     25.88 o
   9   2   0      154.64      185.09     24.77 o
  10   2   0      223.61      188.76     26.39 o
  11   2   0      119.78       77.98     19.47 o
  12   2   0        0.76        1.62     12.04 o
  13   2   0      199.93      161.17     30.24 o
  -9   3   0       36.04       35.27     14.09 o
  -8   3   0       21.36       19.72      7.71 o
  -7   3   0     3251.02     3228.38     61.25 o
  -6   3   0     2822.01     2830.47     53.47 o
  -5   3   0     3428.04     3524.48     58.02 o
  -4   3   0      191.59      163.61     11.31 o
  -3   3   0     1387.20     1530.15     29.76 o
  -2   3   0      101.00       94.86      5.83 o
  -1   3   0      588.34      631.44     12.94 o
   0   3   0      171.78      190.26      8.50 o
   1   3   0       82.18       69.84      5.49 o
   2   3   0        0.02       -0.26      1.68 o
   3   3   0        7.37        6.80      3.37 o
   4   3   0        9.87       10.27      1.76 o
   5   3   0     1323.94     1344.46     42.45 o
   6   3   0      487.49      519.45     12.62 o
   7   3   0        5.11        6.06      6.83 o
   8   3   0     3425.13     3264.18     89.26 o
   9   3   0       41.85       56.97     14.95 o
  10   3   0        3.22       10.68     10.68 o
  11   3   0     3608.51     3737.18    112.32 o
  12   3   0      234.03      227.45     32.88 o
  13   3   0     1132.02     1166.12     66.19 o
  -9   4   0     1190.32     1269.39     60.56 o
  -8   4   0      248.10      246.50     29.30 o
  -7   4   0       23.47       23.23     11.36 o
  -6   4   0     2288.19     2205.44     47.42 o
  -5   4   0      467.94      477.91     19.65 o
  -4   4   0        4.27        8.32      4.37 o
  -3   4   0      794.99      823.73     21.42 o
  -2   4   0       59.32       67.09     11.73 o
  -1   4   0      271.31      290.52      8.12 o
   0   4   0     2858.28     2806.23     43.15 o
   1   4   0      496.64      468.61     14.58 o
   2   4   0      295.16      293.14      8.28 o
   3   4   0      232.52      267.51      9.56 o
   4   4   0     3356.14     3264.64     54.24 o
   5   4   0      751.45      751.34     11.89 o
   6   4   0     3578.71     3882.50     76.36 o
   7   4   0     1720.87     1651.26     56.20 o
   8   4   0      153.80      117.61     18.53 o
   9   4   0        7.43       11.96      9.48 o
  10   4   0      707.55      722.67     44.16 o
  11   4   0      163.35      181.67     27.76 o
  12   4   0       22.43       34.93     15.37 o
  13   4   0       23.69       42.19     19.64 o
  -9   5   0      369.32      424.07     41.08 o
  -8   5   0      281.27      231.89     31.00 o
  -7   5   0      354.94      378.46     32.71 o
  -6   5   0      109.28      126.41     21.10 o
  -5   5   0     3053.71     2910.66     86.01 o
  -4   5   0      146.84      128.46     19.39 o
  -3   5   0     3835.24     3718.14     92.42 o
  -2   5   0     6661.98     6848.60    114.14 o
  -1   5   0       29.52       26.09      3.47 o
   0   5   0    10676.17    10329.53    172.10 o
   1   5   0       69.76       70.67      7.97 o
   2   5   0      251.31      313.86      9.31 o
   3   5   0      321.89      364.30     10.58 o
   4   5   0      525.44      549.73     21.69 o
   5   5   0      185.76      191.04      9.27 o
   6   5   0        5.15        5.89      6.15 o
   7   5   0      559.57      573.37     32.63 o
   8   5   0      429.05      404.51     29.38 o
   9   5   0      141.91      133.50     21.61 o
  10   5   0     1002.75      966.35     50.99 o
  11   5   0       73.00       56.46     17.94 o
  12   5   0      843.09      744.36     49.79 o
  -8   6   0       48.00       39.63     16.48 o
  -7   6   0      571.62      578.15     42.62 o
  -6   6   0     1405.54     1485.99     66.36 o
  -5   6   0      245.47      244.96     29.38 o
  -4   6   0     1073.14     1065.34     50.91 o
  -3   6   0      751.37      668.94     37.92 o
  -2   6   0       37.29       36.62      7.79 o
  -1   6   0      163.04      155.17     13.07 o
   0   6   0        0.01        0.99      4.14 o
   1   6   0      534.17      565.50     20.08 o
   2   6   0      689.48      738.49     20.36 o
   3   6   0     2009.75     1885.45     27.98 o
   4   6   0     1902.20     1775.52     42.78 o
   5   6   0      437.92      423.19     19.99 o
   6   6   0     6699.46     6894.68    130.17 o
   7   6   0      646.36      635.63     34.25 o
   8   6   0      886.22      890.67     43.30 o
   9   6   0       28.47       41.08     13.67 o
  10   6   0      377.01      292.71     31.52 o
  11   6   0      498.03      455.76     37.67 o
  12   6   0       97.19       58.93     18.96 o
  13   6   0        7.17       17.59     14.78 o
  -7   7   0       52.62       47.32     16.83 o
  -6   7   0       44.44       21.95     14.18 o
  -5   7   0     1075.32     1132.90     58.51 o
  -4   7   0      522.51      560.13     39.37 o
  -3   7   0        9.10       12.98      9.40 o
  -2   7   0     1635.02     1703.44     43.38 o
  -1   7   0     2850.82     2947.00    144.09 o
   0   7   0     3500.17     3535.63    148.87 o
   1   7   0      133.33      116.71     12.16 o
   2   7   0     3049.64     3057.15     54.17 o
   3   7   0       44.01       42.98      7.51 o
   4   7   0        0.15        4.79      3.37 o
   5   7   0      495.11      479.49     14.87 o
   6   7   0      330.88      328.83     23.23 o
   7   7   0      348.15      370.26     26.48 o
   8   7   0     1133.00     1108.13     49.03 o
   9   7   0       32.82       41.94     14.43 o
  10   7   0        0.50        8.03     10.33 o
  11   7   0      230.67      213.27     30.41 o
  12   7   0       36.17        6.75     12.30 o
  13   7   0      194.59      143.66     28.95 o
  -6   8   0      399.25      417.41     44.24 o
  -5   8   0      434.31      411.85     41.60 o
  -4   8   0      239.86      266.31     33.57 o
  -3   8   0       49.27       45.87     16.06 o
  -2   8   0      190.86      199.97     33.44 o
  -1   8   0      534.70      556.57     25.00 o
   0   8   0       83.09       96.62     12.84 o
   1   8   0        0.02        1.85      5.17 o
   2   8   0      773.74      827.34     47.75 o
   3   8   0      352.62      307.33     17.07 o
   4   8   0       59.96       60.65      9.31 o
   5   8   0     1207.07     1180.73     31.98 o
   6   8   0     2746.01     2845.01     55.08 o
   7   8   0      431.74      459.77     29.72 o
   8   8   0     2014.35     2075.25     68.93 o
   9   8   0        9.30       19.90     11.27 o
  10   8   0      373.43      402.72     33.65 o
  11   8   0      979.17      922.79     53.81 o
  12   8   0        0.21       -9.48      9.48 o
  -4   9   0       36.08       61.50     18.71 o
  -3   9   0      625.48      625.55     46.89 o
  -2   9   0       55.57       50.42     13.32 o
  -1   9   0      128.40       98.61     16.95 o
   0   9   0     1686.65     1735.08     46.53 o
   1   9   0      783.95      800.58     30.15 o
   2   9   0      914.54      941.96     32.19 o
   3   9   0      208.56      163.65     15.44 o
   4   9   0      659.95      678.06     45.18 o
   5   9   0      518.26      540.45     23.62 o
   6   9   0      112.30      113.51     20.24 o
   7   9   0      196.46      199.44     26.90 o
   8   9   0       44.81       47.92     15.03 o
   9   9   0        0.00        9.40     10.25 o
  10   9   0       66.06       58.59     17.42 o
  11   9   0       96.90       75.33     20.41 o
  12   9   0       26.37        9.40     14.01 o
  -3  10   0      185.64      165.95     30.58 o
  -2  10   0      212.76      238.55     34.59 o
  -1  10   0        0.11       -1.12      8.41 o
   0  10   0      119.82      140.36     17.31 o
   1  10   0       10.11        8.55     13.88 o
   2  10   0      187.12      188.63     24.94 o
   3  10   0      102.72       86.03     17.42 o
   4  10   0      295.34      319.14     26.43 o
   5  10   0       72.15       39.55     14.78 o
   6  10   0      573.82      602.07     41.17 o
   7  10   0      624.01      609.41     41.68 o
   8  10   0      295.50      371.97     37.07 o
   9  10   0       25.56        5.89     10.59 o
  -1  11   0      240.85      223.86     35.10 o
   0  11   0      240.41      257.77     36.21 o
   1  11   0      363.98      352.41     40.40 o
   2  11   0      715.70      802.34     33.98 o
   3  11   0      425.09      446.90     25.62 o
   4  11   0      259.41      266.84     24.30 o
   5  11   0       85.76       91.13     19.64 o
   6  11   0      557.13      628.89     43.90 o
   7  11   0      269.53      308.25     36.04 o
   8  11   0      163.10      152.80     27.25 o
   9  11   0      120.95       99.59     22.29 o
  10  11   0       14.46       14.43     14.09 o
   2  12   0       43.05       53.12     12.83 o
   3  12   0      123.13      143.53     18.61 o
   4  12   0       21.57       11.87     12.56 o
   5  12   0        5.78       17.34     12.30 o
   6  12   0        9.12        0.09     10.16 o
   7  12   0        0.28       -4.53      9.14 o
   8  12   0      246.85      250.51     35.36 o
  -6 -12   1       55.01       34.51     15.80 o
  -5 -12   1      274.31      310.30     37.41 o
  -4 -12   1      492.73      434.83     42.62 o
  -9 -11   1       55.33       42.53     16.66 o
  -8 -11   1      208.61      225.32     34.25 o
  -7 -11   1       49.06       56.71     17.85 o
  -6 -11   1      265.01      238.73     32.63 o
  -5 -11   1       95.40       96.43     22.29 o
  -4 -11   1      157.30      102.15     21.95 o
  -3 -11   1      155.96      154.75     22.72 o
  -2 -11   1       24.43       12.31     17.89 o
  -1 -11   1      187.35      183.07     31.43 o
   0 -11   1        4.82       11.83      8.80 o
 -11 -10   1        3.85        3.33     11.62 o
 -10 -10   1        0.81       -4.44      9.48 o
  -9 -10   1       37.80       38.69     15.03 o
  -8 -10   1      242.46      182.95     27.67 o
  -7 -10   1       66.26       81.23     20.58 o
  -6 -10   1       13.70       -2.90      7.77 o
  -5 -10   1     1477.06     1553.64     66.02 o
  -4 -10   1      272.58      282.77     21.29 o
  -3 -10   1      544.83      564.72     66.71 o
  -2 -10   1      178.75      174.43     18.09 o
  -1 -10   1      433.34      437.98     25.88 o
   0 -10   1     1443.00     1479.05     47.39 o
   1 -10   1      167.57      193.73     20.73 o
   2 -10   1       63.57       57.14     20.93 o
 -12  -9   1      329.78      350.36     39.97 o
 -11  -9   1      443.88      429.36     36.98 o
  -9  -9   1      990.49      947.98     53.64 o
  -8  -9   1       36.08       20.33     11.02 o
  -7  -9   1        9.05        3.16      7.94 o
  -6  -9   1     1020.54     1021.10     52.27 o
  -5  -9   1      654.72      633.67     40.31 o
  -4  -9   1        4.05        3.57      5.31 o
  -3  -9   1       30.75       26.72      7.75 o
  -2  -9   1      208.41      247.42     19.41 o
  -1  -9   1       11.14       14.42      7.36 o
   0  -9   1       99.54       91.78     13.34 o
   1  -9   1     1196.96     1135.86     39.61 o
   2  -9   1      424.22      408.37     26.00 o
   3  -9   1       52.46       53.64     18.36 o
   4  -9   1      334.69      273.57     36.98 o
 -12  -8   1        4.15       -1.79     11.10 o
 -11  -8   1       10.21       -8.46      8.46 o
 -10  -8   1       63.02       80.46     18.96 o
  -9  -8   1       12.75       -0.60      8.54 o
  -8  -8   1        0.37       -5.72      6.49 o
  -7  -8   1       35.76       32.80     12.38 o
  -6  -8   1      500.28      519.13     34.68 o
  -5  -8   1      227.32      195.42     24.77 o
  -4  -8   1       79.13       79.44     10.70 o
  -3  -8   1     1554.69     1607.02     40.25 o
  -2  -8   1        0.01       -0.27      4.58 o
  -1  -8   1       17.22       28.28      7.64 o
   0  -8   1     2135.25     2051.52     49.57 o
   1  -8   1      881.03      869.61     32.50 o
   2  -8   1      613.54      646.81     29.10 o
   3  -8   1       12.35       -1.88      8.63 o
   4  -8   1      189.44      165.70     27.59 o
   5  -8   1       13.73        2.65     10.16 o
 -13  -7   1       52.15       50.48     19.56 o
 -12  -7   1      100.30       80.54     21.27 o
 -11  -7   1      471.48      407.76     36.21 o
 -10  -7   1      604.33      587.03     40.49 o
  -9  -7   1       54.91       51.84     14.86 o
  -8  -7   1      416.71      353.86     27.93 o
  -7  -7   1     5017.16     5141.01    112.23 o
  -6  -7   1       81.49       80.67     10.75 o
  -5  -7   1     1987.12     1980.96     46.34 o
  -4  -7   1     2000.09     1958.07     41.19 o
  -3  -7   1      278.77      300.65     16.15 o
  -2  -7   1      395.50      422.16     35.06 o
  -1  -7   1      508.28      502.64     21.83 o
   0  -7   1      173.23      178.33     26.01 o
   1  -7   1       16.68        5.64      5.65 o
   2  -7   1       14.86       14.15      6.53 o
   3  -7   1      576.27      547.92     38.26 o
   4  -7   1        8.62       -1.02      6.75 o
   5  -7   1      394.04      412.88     35.79 o
   6  -7   1      528.13      460.80     39.89 o
   7  -7   1       12.38       12.98     12.81 o
 -13  -6   1      788.31      687.73     51.50 o
 -12  -6   1        0.00       -4.27     10.25 o
 -11  -6   1      616.30      567.47     42.19 o
 -10  -6   1        9.40       -6.15      7.26 o
  -9  -6   1     1319.94     1355.91     57.40 o
  -8  -6   1        0.30        3.67      7.35 o
  -7  -6   1      989.36     1021.86     43.30 o
  -6  -6   1       36.61       60.64     12.64 o
  -5  -6   1     1336.54     1323.80     24.07 o
  -4  -6   1      392.45      356.99     11.87 o
  -3  -6   1      173.63      160.19      9.35 o
  -2  -6   1      474.20      512.22     19.45 o
  -1  -6   1     4990.94     4919.31     72.86 o
   0  -6   1      684.31      693.16     48.43 o
   1  -6   1     1162.00     1216.58     38.01 o
   2  -6   1     4030.12     3923.83     68.45 o
   3  -6   1      230.38      237.87     26.73 o
   4  -6   1      410.36      383.93     31.26 o
   5  -6   1      145.48      170.82     25.97 o
   6  -6   1       95.42       91.56     20.67 o
   7  -6   1        8.95       13.32     11.02 o
   8  -6   1       77.60       56.54     18.45 o
 -13  -5   1       32.54       68.33     20.58 o
 -12  -5   1        0.24       11.62     12.64 o
 -11  -5   1       94.07       79.18     21.35 o
 -10  -5   1       83.84       75.33     18.11 o
  -9  -5   1        0.10       26.73     11.70 o
  -8  -5   1     4056.64     4049.45    101.90 o
  -7  -5   1     4479.57     4416.63    101.64 o
  -6  -5   1      113.86      136.23     16.91 o
  -5  -5   1     9559.99     9987.58    169.11 o
  -4  -5   1     1685.38     1715.46     26.00 o
  -3  -5   1    12269.57    12597.49    109.69 o
  -2  -5   1     3764.05     3979.62     61.03 o
  -1  -5   1      374.22      384.79     18.62 o
   0  -5   1      941.46      957.94     26.39 o
   1  -5   1     2552.55     2607.52     52.06 o
   2  -5   1       97.53      100.72     11.08 o
   3  -5   1       89.20      126.24     19.64 o
   4  -5   1       12.36       22.98     10.16 o
   5  -5   1     1855.71     1835.41     67.99 o
   6  -5   1        6.28       -7.17      7.43 o
   7  -5   1      715.80      724.21     45.27 o
   8  -5   1      641.14      641.87     44.67 o
   9  -5   1       57.34       27.93     14.43 o
 -13  -4   1       48.40       16.83     16.23 o
 -12  -4   1      782.43      748.55     50.82 o
 -11  -4   1     4056.39     3883.07    115.48 o
 -10  -4   1        0.07        2.56      8.11 o
  -9  -4   1      619.69      681.33     40.74 o
  -8  -4   1       96.39       82.85     16.57 o
  -7  -4   1      953.93     1097.20     45.01 o
  -6  -4   1     2180.37     2294.92     63.80 o
  -5  -4   1      183.49      226.08     17.59 o
  -4  -4   1       13.18       11.35      3.09 o
  -3  -4   1     1543.37     1528.86     24.24 o
  -2  -4   1     2816.60     2815.71     32.24 o
  -1  -4   1     2211.50     2338.47     38.76 o
   0  -4   1      322.81      303.71     17.13 o
   1  -4   1     2936.33     2849.67     68.20 o
   2  -4   1      962.98      942.05     17.02 o
   3  -4   1      165.13      138.16      8.97 o
   4  -4   1     2165.83     2137.00    117.87 o
   5  -4   1     1199.04     1221.04     51.67 o
   6  -4   1     2523.64     2523.31     80.12 o
   7  -4   1      150.09      146.57     23.15 o
   8  -4   1        6.00       -7.43      7.43 o
   9  -4   1        4.33       -3.16      8.37 o
 -13  -3   1       48.88       26.82     17.17 o
 -12  -3   1      101.32       98.74     24.17 o
 -11  -3   1       17.05        4.87     11.96 o
 -10  -3   1      383.83      368.29     32.29 o
  -9  -3   1        0.00       -0.85      6.66 o
  -8  -3   1      816.65      891.53     43.47 o
  -7  -3   1       14.53       30.06     10.08 o
  -6  -3   1      155.42      109.75     15.54 o
  -5  -3   1     8549.06     8344.80    144.35 o
  -4  -3   1     3497.13     3736.84     75.59 o
  -3  -3   1       32.10       84.67      5.51 o
  -2  -3   1      300.45      321.15      8.24 o
  -1  -3   1     1547.76     1556.76     49.50 o
   0  -3   1        5.67       15.85      6.96 o
   1  -3   1      519.15      530.23     16.50 o
   2  -3   1      501.54      521.42     11.91 o
   3  -3   1     2102.37     2180.84     36.55 o
   4  -3   1       10.78        9.82      3.99 o
   5  -3   1      174.47      169.87     12.66 o
   6  -3   1       36.40       27.61      9.74 o
   7  -3   1     1565.77     1616.24     41.52 o
   8  -3   1       63.17       65.68     16.40 o
   9  -3   1       49.24       14.18     10.68 o
 -13  -2   1       16.44       21.78     15.63 o
 -12  -2   1      374.11      456.53     43.65 o
 -11  -2   1      877.73      880.25     52.53 o
 -10  -2   1     1464.34     1701.74     69.95 o
  -9  -2   1     1562.44     1567.13     62.61 o
  -8  -2   1       84.72       78.58     16.23 o
  -7  -2   1      184.13      160.92     19.73 o
  -6  -2   1     1256.32     1199.78     20.15 o
  -5  -2   1      992.04      959.09     35.79 o
  -4  -2   1        0.46        7.43      4.61 o
  -3  -2   1      227.16      234.63     13.84 o
  -2  -2   1     6694.27     6993.40     78.28 o
  -1  -2   1     8369.10     8292.80    111.65 o
   0  -2   1     4267.31     4573.25     54.39 o
   1  -2   1      109.43      139.73     14.43 o
   2  -2   1      935.58     1011.36     24.68 o
   3  -2   1      676.41      577.45     25.20 o
   4  -2   1      151.07      128.24      9.66 o
   5  -2   1     4042.00     3883.00     60.06 o
   6  -2   1     4552.31     4501.62     93.78 o
   7  -2   1       47.78       51.40     17.98 o
   8  -2   1     4443.51     4481.75     90.58 o
   9  -2   1        9.37       15.08      7.63 o
  10  -2   1      617.12      763.58     46.55 o
 -12  -1   1       30.75       17.08     14.52 o
 -11  -1   1      612.27      635.38     44.76 o
 -10  -1   1      190.65      173.13     26.73 o
  -9  -1   1       50.14       51.50     15.12 o
  -8  -1   1     1549.43     1634.27     60.64 o
  -7  -1   1      641.91      674.21     20.03 o
  -6  -1   1     1413.33     1519.56     27.97 o
  -5  -1   1     1013.91      952.01     18.89 o
  -4  -1   1     2055.67     2137.11     29.14 o
  -3  -1   1     9107.76     8774.85    136.32 o
  -2  -1   1     2288.57     2546.29     47.66 o
  -1  -1   1    22404.48    20677.65    196.49 o
   0  -1   1     8743.04     8318.08    103.18 o
   1  -1   1     9884.92     9829.77    141.70 o
   2  -1   1     3768.74     3843.86     64.06 o
   3  -1   1      446.22      468.91     18.62 o
   4  -1   1       89.04       77.01     14.65 o
   5  -1   1       49.85       75.85     12.30 o
   6  -1   1      631.32      619.99     21.44 o
   7  -1   1      431.10      435.56     19.47 o
   8  -1   1       96.90      118.04     18.71 o
   9  -1   1       51.08       63.18     10.86 o
  10  -1   1      184.63      192.35     26.99 o
  11  -1   1     1138.17     1201.14     60.98 o
 -12   0   1      274.92      335.92     40.40 o
 -11   0   1       61.90       37.32     15.63 o
 -10   0   1      529.20      734.03     45.87 o
  -9   0   1     2518.99     2389.90     79.26 o
  -8   0   1     2688.54     2596.94     78.49 o
  -7   0   1     5672.21     5735.59    102.28 o
  -6   0   1        6.19        7.50      4.14 o
  -5   0   1     7051.10     7135.71    181.24 o
  -4   0   1     1324.54     1273.91     23.44 o
  -3   0   1     4325.86     4415.71     51.57 o
  -2   0   1      408.55      479.08      9.70 o
  -1   0   1     3289.04     3246.67     51.84 o
   2   0   1      103.65       83.35      4.89 o
   3   0   1     1845.30     1886.33     29.55 o
   4   0   1      415.03      452.66     14.41 o
   5   0   1     6043.25     5722.19    158.01 o
   6   0   1      291.33      301.64     14.37 o
   7   0   1      268.95      236.85     14.34 o
   8   0   1     1346.06     1316.46     34.74 o
   9   0   1        0.21       -5.04      6.92 o
  10   0   1     1559.65     1448.92     63.03 o
  11   0   1        6.68       -4.53     10.25 o
  12   0   1       55.06       43.82     18.28 o
 -12   1   1        2.89        6.32     13.75 o
 -11   1   1     1927.50     2062.60     83.70 o
 -10   1   1      157.22      134.44     24.68 o
  -9   1   1        1.26        5.04      8.54 o
  -8   1   1      260.60      269.61     16.77 o
  -7   1   1       78.67       92.92     10.53 o
  -6   1   1       46.14       70.52      8.63 o
  -5   1   1      460.93      459.10     16.27 o
  -4   1   1     1239.82     1476.40     28.10 o
  -3   1   1        9.43       11.36      2.93 o
  -2   1   1    10972.82    10600.90    107.18 o
  -1   1   1     7360.80     6846.63     69.90 o
   0   1   1      461.40      469.51     12.98 o
   1   1   1    25214.62    20354.92    191.30 o
   2   1   1     2671.82     2547.66     42.79 o
   3   1   1     7555.82     7263.68     78.09 o
   4   1   1     9086.84     8845.40    121.24 o
   5   1   1      661.77      713.57     31.26 o
   6   1   1       27.98       62.48      7.48 o
   7   1   1      221.72      219.15     16.23 o
   8   1   1        0.69        0.34      4.21 o
   9   1   1       24.38       36.98     13.41 o
  10   1   1      338.63      354.71     34.25 o
  11   1   1      646.95      692.77     45.87 o
  12   1   1       76.24       91.31     23.57 o
 -11   2   1        1.69        8.97     13.15 o
 -10   2   1      551.20      594.89     42.45 o
  -9   2   1        1.08        2.39     10.08 o
  -8   2   1      852.80      953.87     31.44 o
  -7   2   1     2051.08     2094.95     63.38 o
  -6   2   1       11.72       19.29      7.52 o
  -5   2   1     4499.43     4496.97    118.81 o
  -4   2   1       47.09       51.67     18.41 o
  -3   2   1      160.83      201.34      9.63 o
  -2   2   1      192.04      224.78      8.80 o
  -1   2   1      789.05      785.74     11.86 o
   0   2   1        1.79        0.91      0.93 o
   1   2   1      167.35      178.60      8.80 o
   2   2   1     2004.46     2127.52     37.24 o
   3   2   1     3380.10     3415.08     41.67 o
   4   2   1     1078.45     1101.96     20.57 o
   5   2   1    14417.51    14667.06    151.01 o
   6   2   1       13.73       34.77      5.51 o
   7   2   1       37.64       25.80      5.16 o
   8   2   1     2004.54     1960.37     65.77 o
   9   2   1      109.83       95.15     18.88 o
  10   2   1     2246.44     2215.24     78.92 o
  11   2   1       28.11       22.63     12.98 o
  12   2   1      374.50      409.21     41.08 o
  13   2   1       82.97       78.92     23.06 o
 -10   3   1      132.12      146.14     26.73 o
  -9   3   1      181.20      190.15     39.50 o
  -8   3   1       49.18       36.76      8.88 o
  -7   3   1       10.64        9.62      6.27 o
  -6   3   1      279.12      308.86     16.68 o
  -5   3   1       18.79       41.22     14.26 o
  -4   3   1      463.96      464.84     21.27 o
  -3   3   1        0.02        0.16      2.75 o
  -2   3   1     6888.35     6606.83     76.82 o
  -1   3   1      132.75      120.27      5.16 o
   0   3   1      861.75      824.76     14.71 o
   1   3   1      178.07      202.95      7.78 o
   2   3   1      561.01      586.35     18.28 o
   3   3   1    16980.62    16428.65    274.94 o
   4   3   1     5090.26     5023.04     58.84 o
   5   3   1     6221.75     6142.89     71.62 o
   6   3   1     5492.38     5497.99     68.62 o
   7   3   1     1068.64      983.24     23.29 o
   8   3   1      896.24      943.20     44.16 o
   9   3   1      120.64      106.34     19.56 o
  10   3   1      123.84      152.12     25.03 o
  11   3   1      293.17      305.43     34.59 o
  12   3   1        0.05       -0.85     10.42 o
  13   3   1      505.45      495.22     43.30 o
  -9   4   1      756.82      880.34     49.45 o
  -8   4   1      484.46      532.63     36.81 o
  -7   4   1       72.73       67.62     12.26 o
  -6   4   1     4543.13     4650.09     75.39 o
  -5   4   1     3397.09     3456.94     59.32 o
  -4   4   1       18.51       23.93      5.64 o
  -3   4   1     6651.44     6279.59    153.91 o
  -2   4   1        0.97        1.68      2.52 o
  -1   4   1      434.08      430.97     10.53 o
   0   4   1      633.73      622.05     12.01 o
   1   4   1      433.62      471.20     16.83 o
   2   4   1       42.25       46.55      7.17 o
   3   4   1      473.27      445.93     17.34 o
   4   4   1       51.62       55.70      5.37 o
   5   4   1     1924.89     1914.30     23.45 o
   6   4   1     2432.61     2491.88     56.16 o
   7   4   1      369.56      449.18     28.95 o
   8   4   1       20.61       17.00      9.40 o
   9   4   1     1985.48     1932.69     69.35 o
  10   4   1     1673.99     1711.48     68.93 o
  11   4   1      589.57      637.43     43.90 o
  12   4   1     1601.59     1460.11     70.38 o
  13   4   1       15.19       24.26     15.97 o
  -9   5   1      247.53      253.16     32.63 o
  -8   5   1      368.07      432.01     35.79 o
  -7   5   1      707.93      671.68     42.11 o
  -6   5   1       51.07       48.00     14.61 o
  -5   5   1       24.79       27.16     11.10 o
  -4   5   1       19.79       18.75      5.99 o
  -3   5   1      549.58      563.10     18.94 o
  -2   5   1     2733.09     2924.93     37.60 o
  -1   5   1      337.45      333.62     10.16 o
   0   5   1     2008.83     2073.68     37.17 o
   1   5   1     2539.43     2515.17     40.48 o
   2   5   1      886.16      984.58     22.73 o
   3   5   1     1969.08     1814.57     43.73 o
   4   5   1     1058.14     1220.38     50.26 o
   5   5   1     5330.95     5082.36     86.61 o
   6   5   1     4766.22     4669.87     46.57 o
   7   5   1     2123.66     2296.29     67.65 o
   8   5   1      648.89      647.42     36.30 o
   9   5   1       60.44       75.76     17.51 o
  10   5   1     1938.59     1823.03     71.49 o
  11   5   1       63.05       37.32     15.80 o
  12   5   1      245.64      251.88     35.10 o
  13   5   1       12.36       -5.04     10.51 o
  -8   6   1       16.83       13.67     11.87 o
  -7   6   1      179.81      168.26     27.42 o
  -6   6   1      465.02      448.58     35.70 o
  -5   6   1      110.65      113.68     21.52 o
  -4   6   1     1256.59     1271.69     55.35 o
  -3   6   1     1255.99     1160.74     50.14 o
  -2   6   1      122.50      123.92     12.04 o
  -1   6   1    16100.14    15986.10    305.43 o
   0   6   1      213.47      246.42     25.54 o
   1   6   1     1328.60     1383.52     30.90 o
   2   6   1     3394.78     3426.16     52.88 o
   3   6   1     1475.22     1482.93     24.24 o
   4   6   1       16.59       31.90      5.58 o
   5   6   1        0.00        4.52      3.38 o
   6   6   1       52.32       60.74      7.01 o
   7   6   1       87.14       85.24     15.63 o
   8   6   1       26.49       29.04     11.19 o
   9   6   1        3.31       -1.62      7.52 o
  10   6   1      271.80      220.96     28.78 o
  11   6   1     1257.49     1138.02     59.10 o
  12   6   1      971.62      858.05     53.55 o
  13   6   1      246.33      262.98     36.21 o
  -7   7   1      134.80      149.38     26.99 o
  -6   7   1        1.28        0.43      8.80 o
  -5   7   1      407.97      412.97     35.27 o
  -4   7   1        6.65       13.50      9.91 o
  -3   7   1      563.78      618.38     38.95 o
  -2   7   1      378.12      424.71     20.49 o
  -1   7   1      620.85      619.19     25.67 o
   0   7   1      195.99      214.12     17.51 o
   1   7   1      393.55      400.95     17.80 o
   2   7   1     1543.70     1514.34     34.56 o
   3   7   1      538.86      493.49     14.24 o
   4   7   1     1536.31     1614.53     31.77 o
   5   7   1     7009.42     7074.96     87.97 o
   6   7   1        0.73        2.80      4.17 o
   7   7   1     1128.06     1135.97     46.21 o
   8   7   1     2824.31     2911.00     83.11 o
   9   7   1      108.51       87.55     18.88 o
  10   7   1      757.75      742.57     45.70 o
  11   7   1       17.62       22.38     14.01 o
  12   7   1      269.47      233.00     33.31 o
  13   7   1        4.11        5.64     12.47 o
  -6   8   1       17.36       12.04     12.56 o
  -5   8   1      182.94      190.13     29.47 o
  -4   8   1        4.39        5.81      9.22 o
  -3   8   1       77.70       89.51     19.22 o
  -2   8   1     1219.03     1313.35     46.34 o
  -1   8   1     1413.98     1444.28     39.54 o
   0   8   1      442.92      446.19     21.14 o
   1   8   1     3031.80     3090.57     57.96 o
   2   8   1     1354.36     1418.76     36.21 o
   3   8   1      634.62      659.47     23.99 o
   4   8   1     1804.40     1789.37     40.21 o
   5   8   1      340.06      374.67     14.00 o
   6   8   1       49.85       52.44     11.62 o
   7   8   1      606.17      595.32     34.08 o
   8   8   1      850.15      836.44     42.11 o
   9   8   1      533.40      543.47     36.64 o
  10   8   1       20.16        9.48     11.53 o
  11   8   1      128.33      141.87     25.97 o
  12   8   1      232.43      173.81     29.98 o
  13   8   1      588.00      621.45     49.62 o
  -5   9   1      321.97      309.79     39.63 o
  -4   9   1       17.37        1.37      9.91 o
  -3   9   1      710.45      638.88     44.67 o
  -2   9   1      213.89      206.53     29.64 o
  -1   9   1      190.90      185.13     17.36 o
   0   9   1       59.46       47.34      9.63 o
   1   9   1      140.14      124.07     14.10 o
   2   9   1       17.26       13.52      6.20 o
   3   9   1      432.53      394.54     20.02 o
   4   9   1        7.59       10.61      5.71 o
   5   9   1      835.79      862.86     32.67 o
   6   9   1      447.70      514.01     34.42 o
   7   9   1     2009.63     2015.12     72.43 o
   8   9   1       36.92       25.28     12.38 o
   9   9   1       32.83       48.43     16.06 o
  10   9   1     1934.38     1931.93     75.76 o
  11   9   1      349.15      284.68     34.59 o
  12   9   1      170.19      197.30     31.86 o
  -3  10   1      176.42      162.88     29.72 o
  -2  10   1      658.66      716.35     49.62 o
  -1  10   1      333.99      305.52     36.04 o
   0  10   1      164.69      144.82     16.83 o
   1  10   1       73.51       73.27     12.34 o
   2  10   1       11.74        4.85     12.04 o
   3  10   1     1421.80     1461.68     41.64 o
   4  10   1       61.21       51.29     10.09 o
   5  10   1      216.27      236.22     18.49 o
   6  10   1      446.53      438.67     33.91 o
   7  10   1       19.31       33.31     12.90 o
   8  10   1       72.71       48.51     15.29 o
  11  10   1      435.20      354.89     38.09 o
  12  10   1       38.12       24.77     16.48 o
  -1  11   1      497.06      574.22     46.55 o
   0  11   1       30.83       27.93     15.03 o
   1  11   1        3.06       -1.62     11.10 o
   2  11   1       64.83       73.09     12.92 o
   3  11   1      112.97       91.47     13.52 o
   4  11   1       20.11       13.78      7.23 o
   5  11   1       93.54      119.32     21.87 o
   6  11   1       97.89       93.95     20.41 o
   7  11   1       49.82       60.22     16.57 o
   8  11   1      695.96      638.45     43.82 o
   9  11   1      129.50      132.30     24.94 o
  10  11   1      417.08      392.81     40.83 o
   1  12   1       86.61       82.25     23.23 o
   2  12   1       68.26       87.38     22.63 o
   3  12   1      402.97      412.97     26.47 o
   4  12   1       17.04       18.76      9.11 o
   5  12   1     1529.82     1564.74     69.53 o
   6  12   1       25.68        9.14     10.25 o
   7  12   1      134.56      133.93     24.60 o
   8  12   1      651.85      684.57     48.26 o
   9  12   1        1.01        1.28     10.85 o
  -8 -11   2      284.22      277.25     37.58 o
  -7 -11   2        9.07       -2.82     10.51 o
  -6 -11   2     1015.14      929.45     56.63 o
  -5 -11   2      138.81      127.86     25.28 o
  -4 -11   2       20.78       26.14     12.81 o
  -3 -11   2      592.38      557.41     59.36 o
  -2 -11   2       36.19       24.11     18.41 o
  -1 -11   2      442.62      467.11     55.05 o
 -10 -10   2      270.27      263.58     36.30 o
  -9 -10   2      442.33      418.77     42.02 o
  -8 -10   2      396.50      464.72     40.49 o
  -7 -10   2      314.96      313.80     36.13 o
  -6 -10   2        3.16        9.14     10.16 o
  -5 -10   2       17.04       16.91     11.96 o
  -4 -10   2       58.71       27.59     12.47 o
  -3 -10   2       24.02       30.87      9.75 o
  -2 -10   2       14.73       15.88      7.81 o
  -1 -10   2        2.20       -3.63      6.81 o
   0 -10   2     1685.84     1740.29     53.14 o
   1 -10   2      645.53      589.57     31.55 o
 -11  -9   2       34.29       45.10     19.39 o
 -10  -9   2      142.22      135.46     26.39 o
  -9  -9   2       10.36        3.67     10.42 o
  -8  -9   2      356.62      337.46     36.04 o
  -7  -9   2       67.34       92.59     20.33 o
  -6  -9   2      910.58      885.29     49.79 o
  -5  -9   2        0.02        5.72      8.37 o
  -4  -9   2       24.40       41.54      8.90 o
  -3  -9   2      644.35      631.43     27.70 o
  -2  -9   2      605.60      605.37     27.90 o
  -1  -9   2      986.41     1070.25     40.91 o
   0  -9   2       36.01       27.98      9.48 o
   1  -9   2      792.37      822.88     81.01 o
   2  -9   2      259.56      231.42     22.49 o
   3  -9   2       14.76       12.30     12.38 o
 -12  -8   2      197.26      189.61     31.09 o
 -11  -8   2       97.78       70.46     20.07 o
 -10  -8   2      587.24      640.76     42.11 o
  -9  -8   2      265.61      246.65     20.85 o
  -8  -8   2      228.12      223.01     29.04 o
  -7  -8   2      580.04      588.40     38.69 o
  -5  -8   2       69.51       43.99     13.41 o
  -4  -8   2      127.48      129.89     13.48 o
  -3  -8   2       39.08       33.40      8.27 o
  -2  -8   2       65.88       58.84     10.23 o
  -1  -8   2       30.57       35.52      9.40 o
   0  -8   2      393.73      380.66     21.73 o
   1  -8   2       13.87       19.67      7.39 o
   2  -8   2      372.70      374.47     24.03 o
   3  -8   2      197.09      180.56     28.61 o
   4  -8   2       40.32       42.79     16.57 o
   5  -8   2     1045.29     1056.80     62.27 o
 -12  -7   2      404.62      293.05     35.87 o
 -11  -7   2      237.47      310.47     35.62 o
 -10  -7   2       40.64       37.58     14.09 o
  -9  -7   2        3.84       12.47     10.42 o
  -8  -7   2        1.01       -3.84      7.52 o
  -7  -7   2      186.92      214.52     17.06 o
  -6  -7   2      374.16      404.22     22.59 o
  -5  -7   2      357.56      367.27     28.02 o
  -4  -7   2      454.39      445.39     19.32 o
  -3  -7   2       19.54       15.63      6.36 o
  -2  -7   2       26.31       42.03     13.45 o
  -1  -7   2      890.71      912.06     30.16 o
   0  -7   2     1119.48     1108.44     43.39 o
   1  -7   2     1289.83     1265.57     38.43 o
   2  -7   2       29.05       28.46      9.74 o
   3  -7   2      649.88      711.65     44.67 o
   4  -7   2      356.73      359.24     36.56 o
   5  -7   2      461.84      370.69     39.03 o
   6  -7   2       18.20        3.76     10.25 o
 -12  -6   2       15.73        7.60     12.21 o
 -11  -6   2      989.84     1026.73     56.12 o
 -10  -6   2       74.76       79.52     18.45 o
  -9  -6   2      104.72       93.53     18.79 o
  -8  -6   2     1739.65     1674.58     60.98 o
  -7  -6   2        2.34        7.60      7.43 o
  -6  -6   2     6744.66     7071.30    132.56 o
  -5  -6   2     1897.74     2006.34     41.30 o
  -4  -6   2     1220.44     1245.49     26.43 o
  -3  -6   2      595.35      613.33     42.66 o
  -2  -6   2       24.19       16.36     10.72 o
  -1  -6   2      802.50      859.41     27.50 o
   0  -6   2        5.75        9.93      5.70 o
   1  -6   2      302.60      311.81     18.18 o
   2  -6   2      131.13      122.55     17.21 o
   3  -6   2      363.59      374.83     21.19 o
   4  -6   2      253.65      248.72     30.06 o
   5  -6   2     1087.54     1025.96     54.58 o
   6  -6   2      986.45      948.58     54.75 o
   7  -6   2      259.57      291.51     36.39 o
 -13  -5   2        6.40       -4.19     12.64 o
 -12  -5   2     2087.67     1993.42     83.96 o
 -11  -5   2      171.29      147.34     26.90 o
 -10  -5   2       87.68      123.16     22.80 o
  -9  -5   2     1657.67     1588.14     63.55 o
  -8  -5   2        3.11       -7.00      7.00 o
  -7  -5   2       84.60       74.48     14.86 o
  -6  -5   2        2.69        9.40      7.00 o
  -5  -5   2      308.52      302.83     14.00 o
  -4  -5   2      537.84      531.11     13.82 o
  -3  -5   2      810.66      800.58     16.70 o
  -2  -5   2     3750.51     3916.32     76.08 o
  -1  -5   2       26.44       21.99      5.58 o
   0  -5   2     2898.71     2812.90     50.79 o
   1  -5   2     2871.03     2905.67     53.69 o
   2  -5   2      953.15      941.23     29.60 o
   3  -5   2       44.52       23.44      7.12 o
   4  -5   2      259.73      250.00     27.76 o
   5  -5   2     1891.68     1775.71     69.27 o
   6  -5   2      133.77      169.80     26.39 o
   7  -5   2      124.19       62.27     17.85 o
   8  -5   2       37.82       36.81     15.72 o
 -13  -4   2        7.48        6.06     13.84 o
 -12  -4   2       27.59       46.29     16.91 o
 -11  -4   2      152.00      144.17     26.22 o
 -10  -4   2        0.37        6.41      9.57 o
  -9  -4   2      113.26      108.13     19.64 o
  -8  -4   2       26.97       24.43     11.02 o
  -7  -4   2        1.10       -1.28      5.38 o
  -6  -4   2     7820.45     7579.17    141.19 o
  -5  -4   2     1065.38     1069.20     19.27 o
  -4  -4   2     3598.49     3612.90     40.93 o
  -3  -4   2     3025.29     2975.03     62.02 o
  -2  -4   2     1320.91     1167.94     18.72 o
  -1  -4   2     4775.88     4875.24     66.58 o
   0  -4   2     1091.47     1131.45     27.81 o
   1  -4   2     3225.97     3210.58     53.67 o
   2  -4   2       83.89       82.43     12.85 o
   3  -4   2      695.33      573.97     32.54 o
   4  -4   2        3.50        9.82      7.09 o
   5  -4   2      395.29      353.69     28.19 o
   6  -4   2     1943.39     1834.64     68.50 o
   7  -4   2      570.81      503.93     37.75 o
   8  -4   2      161.41      148.79     24.77 o
   9  -4   2      254.42      232.06     31.69 o
 -13  -3   2     1114.81     1115.82     66.28 o
 -12  -3   2      661.26      705.16     50.31 o
 -11  -3   2       21.53       21.61     12.64 o
 -10  -3   2      140.34      165.19     25.71 o
  -9  -3   2      117.11      109.33     20.58 o
  -8  -3   2      206.96      235.65     25.97 o
  -6  -3   2       90.94       80.12     13.58 o
  -5  -3   2     2609.80     2699.86     66.28 o
  -4  -3   2        0.23        0.70      2.14 o
  -3  -3   2      529.98      505.76     11.25 o
  -2  -3   2     4413.76     4727.98     46.81 o
  -1  -3   2       51.77       64.99      6.94 o
   0  -3   2    18636.79    17973.87    248.55 o
   1  -3   2     1422.72     1322.34     41.94 o
   2  -3   2     3227.31     3222.16     37.68 o
   3  -3   2     4423.52     4562.68     61.40 o
   4  -3   2       77.56      108.01     10.59 o
   5  -3   2     2323.32     2151.08     56.24 o
   6  -3   2     1597.22     1731.49     40.53 o
   7  -3   2     5819.41     5950.88    134.44 o
   8  -3   2        3.34       -7.77      7.77 o
   9  -3   2       38.88       42.19     14.95 o
  10  -3   2       11.81       -1.37     10.68 o
 -12  -2   2        8.92        7.52     12.56 o
 -11  -2   2       45.62       76.27     20.41 o
 -10  -2   2        0.37        6.24     10.08 o
  -9  -2   2      787.87      773.23     43.73 o
  -8  -2   2      497.99      572.68     35.36 o
  -7  -2   2     2474.33     2485.39     72.77 o
  -6  -2   2     3467.84     3402.03     82.85 o
  -5  -2   2        8.53       18.36      6.83 o
  -4  -2   2     4067.21     3765.37     76.70 o
  -3  -2   2      600.38      720.02     25.03 o
  -2  -2   2     8105.55     8267.29     78.32 o
  -1  -2   2   110597.31    82046.31   1636.08 o
   0  -2   2    33107.47    30298.42    287.97 o
   1  -2   2        0.70       10.08      6.06 o
   2  -2   2     3972.09     4013.59     50.65 o
   3  -2   2      123.07      124.31      8.21 o
   4  -2   2      474.59      455.40     16.56 o
   5  -2   2      481.46      512.28     19.35 o
   6  -2   2       69.17       74.71     18.45 o
   7  -2   2        9.77       11.69     12.04 o
   8  -2   2      922.31      979.83     32.82 o
   9  -2   2      710.77      697.76    101.43 o
  10  -2   2      137.29      108.05     21.35 o
 -12  -1   2      197.64      211.48     34.42 o
 -11  -1   2     1809.65     1812.35     77.47 o
 -10  -1   2      182.34      183.72     27.59 o
  -9  -1   2      886.38      907.75     47.83 o
  -8  -1   2     8309.75     8183.71    164.25 o
  -7  -1   2      144.82      133.33     18.88 o
  -6  -1   2     3793.94     3793.58     50.51 o
  -5  -1   2      948.40      895.86     17.18 o
  -4  -1   2      170.07      164.76     13.58 o
  -3  -1   2        0.71       -3.25      3.25 o
  -2  -1   2      570.92      598.31     19.73 o
  -1  -1   2       24.62       28.62      2.71 o
   0  -1   2     1931.97     1923.96     41.01 o
   1  -1   2      518.66      525.50     18.32 o
   2  -1   2      638.74      607.04     14.58 o
   3  -1   2     2216.82     2302.85     36.55 o
   4  -1   2      520.56      461.00     15.90 o
   5  -1   2     5002.65     4744.82     67.27 o
   6  -1   2      328.66      309.89     26.48 o
   7  -1   2     3348.95     3482.29     61.63 o
   8  -1   2        2.53       -2.53      8.80 o
   9  -1   2      690.65      693.17     28.26 o
  10  -1   2      191.72      127.78     23.32 o
  11  -1   2        0.31       -8.28     11.45 o
 -12   0   2      351.74      341.73     40.83 o
 -11   0   2        7.88        9.74     11.87 o
 -10   0   2       93.21       59.53     17.85 o
  -9   0   2       67.70       73.20     17.59 o
  -8   0   2        5.01       -5.98      6.92 o
  -7   0   2      141.53      120.87     14.14 o
  -6   0   2     3206.94     3102.06     47.51 o
  -5   0   2     2305.76     2327.68     36.65 o
  -4   0   2      520.37      676.03     18.96 o
  -3   0   2      726.61      833.66     30.66 o
  -2   0   2      980.21      962.56     16.00 o
  -1   0   2     4905.55     4916.24     42.86 o
   0   0   2    14812.50    13685.00    108.17 o
   1   0   2     1318.90     1273.66     30.15 o
   2   0   2     2519.65     2599.93     52.36 o
   3   0   2      189.22      214.36      9.37 o
   4   0   2     2919.32     2880.49     44.33 o
   5   0   2      945.11      942.37     24.48 o
   6   0   2      161.77      181.40     13.67 o
   7   0   2      234.19      257.18     14.86 o
   8   0   2      176.84      149.90     28.44 o
   9   0   2       35.01       36.20      8.70 o
  10   0   2      630.55      721.73     44.67 o
  11   0   2      309.07      320.55     35.36 o
  12   0   2        5.60      -10.76     12.04 o
 -12   1   2        1.10        3.25     12.21 o
 -11   1   2      358.43      437.05     38.44 o
 -10   1   2       21.82       23.92     13.15 o
  -9   1   2        2.67        2.48      9.57 o
  -8   1   2     1489.02     1568.50     61.41 o
  -7   1   2      649.82      713.36     23.48 o
  -6   1   2    13685.05    13890.02    153.19 o
  -5   1   2      255.98      307.57     21.87 o
  -4   1   2      805.69      758.37     24.34 o
  -3   1   2      455.64      417.24     15.97 o
  -2   1   2     9592.13     9213.77     95.48 o
  -1   1   2     2203.88     2237.61     29.51 o
   0   1   2      107.34      100.85      4.62 o
   1   1   2      227.80      171.76      8.80 o
   2   1   2       63.19       40.66      5.81 o
   3   1   2       32.22       51.25      7.43 o
   4   1   2     7069.15     7100.56     82.70 o
   5   1   2      639.01      642.06     19.01 o
   6   1   2      781.72      886.30     24.32 o
   7   1   2     3445.63     3311.99     85.24 o
   8   1   2     1218.41     1192.24     40.40 o
   9   1   2       18.43       17.59      6.75 o
  10   1   2     1137.94     1117.35     54.83 o
  11   1   2      789.36      872.31     51.76 o
  12   1   2      202.39      190.64     30.49 o
 -11   2   2        7.15       -4.61     12.56 o
 -10   2   2      426.31      453.79     38.35 o
  -9   2   2        0.12        2.90      8.97 o
  -8   2   2        9.42       -0.15      5.34 o
  -7   2   2     1306.47     1296.86     34.35 o
  -6   2   2      225.61      215.49     13.81 o
  -5   2   2      741.95      728.17     22.08 o
  -4   2   2      840.56      883.19     22.41 o
  -3   2   2       49.44       45.25      5.54 o
  -2   2   2     4293.13     4366.86     53.96 o
  -1   2   2     9427.09     9261.07     96.06 o
   0   2   2    35872.74    30524.16    285.08 o
   1   2   2     2766.60     2987.53     52.02 o
   2   2   2        0.00       13.14      2.37 o
   3   2   2     2244.50     2324.05     45.52 o
   4   2   2     4373.21     4196.23     54.33 o
   5   2   2    11687.98    11580.78    125.24 o
   6   2   2     1026.14      983.48     46.55 o
   7   2   2      268.82      248.13     21.48 o
   8   2   2      415.73      453.05     18.90 o
   9   2   2      495.60      537.67     35.70 o
  10   2   2     1178.66     1025.96     52.61 o
  11   2   2       62.02       76.27     19.13 o
  12   2   2      206.36      227.62     33.14 o
  13   2   2      719.94      703.19     51.08 o
 -10   3   2      532.47      536.73     41.85 o
  -9   3   2      545.39      552.95     39.72 o
  -8   3   2       76.83       76.30     11.55 o
  -7   3   2      721.86      807.25     28.44 o
  -6   3   2     6474.42     6623.09     92.78 o
  -5   3   2       14.65       20.15      5.64 o
  -4   3   2     3655.17     3416.20     53.65 o
  -3   3   2     1889.24     1979.02     60.26 o
  -2   3   2      305.40      341.22     12.32 o
  -1   3   2    15146.25    14764.81    119.66 o
   0   3   2      323.00      311.98      7.29 o
   1   3   2     3081.90     3263.58     59.70 o
   2   3   2       25.95       21.18      4.70 o
   3   3   2     1188.26     1288.10     21.37 o
   4   3   2     1476.09     1430.82     33.40 o
   5   3   2      342.44      404.15     13.60 o
   6   3   2    11251.74    11486.86    126.93 o
   7   3   2     3190.33     3341.62     52.84 o
   8   3   2      546.55      589.51     39.97 o
   9   3   2     2599.16     2408.18     77.47 o
  10   3   2       25.91        8.37     10.08 o
  11   3   2     1098.88     1060.64     56.80 o
  12   3   2      493.89      470.79     40.74 o
  13   3   2      657.84      605.65     47.92 o
  -8   4   2      350.21      353.72     46.04 o
  -7   4   2      145.49      203.28     17.15 o
  -6   4   2      357.27      381.46     19.39 o
  -5   4   2        6.09        3.61      4.74 o
  -4   4   2      385.68      396.71     16.94 o
  -3   4   2     2103.59     2237.51     40.28 o
  -2   4   2        6.65        2.90      5.17 o
  -1   4   2     1103.01     1083.09     29.34 o
   0   4   2      515.66      524.21     12.01 o
   1   4   2      853.89      906.91     18.76 o
   2   4   2     5613.23     5429.53     91.05 o
   3   4   2      544.08      544.58     20.50 o
   4   4   2     2708.75     2797.57     54.49 o
   5   4   2    10345.18    10426.16    113.50 o
   6   4   2     1779.31     1692.56     31.65 o
   7   4   2     6904.69     6654.46     83.72 o
   8   4   2       76.91       63.20     14.52 o
   9   4   2      256.50      252.39     27.42 o
  10   4   2       20.26        6.49     10.08 o
  11   4   2       55.16       22.89     13.84 o
  12   4   2       48.59       40.74     16.91 o
  13   4   2        0.62       -3.25     11.27 o
  -9   5   2      193.01      213.96     30.15 o
  -8   5   2      174.42      180.99     26.82 o
  -7   5   2      254.33      250.17     28.87 o
  -6   5   2     2754.54     2756.07     56.33 o
  -5   5   2     3368.15     3463.79    119.45 o
  -4   5   2      257.58      235.75     14.73 o
  -3   5   2     1236.58     1352.16     54.71 o
  -2   5   2     8959.04     9202.22    107.76 o
  -1   5   2      870.76      799.07     16.20 o
   0   5   2      968.49      941.45     17.05 o
   1   5   2     3803.70     3720.00     51.17 o
   2   5   2      948.33      997.89     22.48 o
   3   5   2     1186.06     1166.12     33.99 o
   4   5   2      133.74      134.86     11.27 o
   5   5   2        0.15        4.50      3.84 o
   6   5   2        0.18        0.59      2.59 o
   7   5   2      129.38      138.37     14.86 o
   8   5   2     2082.77     2122.39     69.18 o
   9   5   2       20.17        6.32      8.63 o
  10   5   2      144.88       90.71     19.05 o
  11   5   2      572.82      586.52     42.19 o
  12   5   2       24.43       14.09     13.92 o
  -8   6   2      593.52      593.01     42.96 o
  -7   6   2       13.80        0.60      9.40 o
  -6   6   2      893.47      955.07     50.14 o
  -5   6   2       85.21       87.38     17.68 o
  -4   6   2       34.12       21.10      9.82 o
  -3   6   2       68.70       75.76     14.95 o
  -2   6   2       14.68       18.95      4.22 o
  -1   6   2      200.05      187.93      9.00 o
   0   6   2     2084.22     2134.70     43.35 o
   1   6   2     1344.41     1361.27     29.44 o
   2   6   2     1813.04     1820.80     34.66 o
   3   6   2      595.58      617.36     26.56 o
   4   6   2     3467.34     3413.99     70.64 o
   5   6   2     1550.34     1597.02     32.00 o
   6   6   2      578.64      591.39     30.32 o
   7   6   2     3927.48     3659.72     90.37 o
   8   6   2     1034.99      947.81     44.76 o
   9   6   2      798.30      806.29     44.41 o
  10   6   2      693.26      657.50     41.94 o
  11   6   2       83.46       57.23     17.85 o
  12   6   2      158.94      110.61     24.94 o
  13   6   2      126.79       79.43     22.46 o
  -7   7   2      311.20      349.76     38.26 o
  -6   7   2        0.00       -3.67      9.40 o
  -5   7   2       37.29       19.82     11.19 o
  -4   7   2       55.03       51.76     14.52 o
  -3   7   2     2813.57     2913.56     87.55 o
  -2   7   2     1189.27     1285.86     34.20 o
  -1   7   2      339.46      376.21     17.83 o
   0   7   2    11369.00    11176.56    131.82 o
   1   7   2     3522.02     3665.25     58.77 o
   2   7   2      462.20      433.91     35.96 o
   3   7   2      980.10      890.84     24.97 o
   4   7   2        0.01       -1.88      5.21 o
   5   7   2      385.97      440.18     24.81 o
   6   7   2      330.85      304.59     14.53 o
   7   7   2      246.80      259.99     22.46 o
   8   7   2     1313.55     1335.24     53.98 o
   9   7   2      287.11      324.91     28.95 o
  10   7   2     1081.75      987.53     51.93 o
  11   7   2       27.58       34.59     16.48 o
  12   7   2       20.59       60.47     20.58 o
  13   7   2     1079.64     1051.76     63.63 o
  -6   8   2      918.53      990.95     58.76 o
  -5   8   2       18.81       27.59     13.67 o
  -4   8   2      463.82      460.37     37.07 o
  -3   8   2       70.32       72.26     17.51 o
  -2   8   2        5.07       13.50      9.22 o
  -1   8   2       15.74       10.21      5.85 o
   0   8   2       16.23       19.02      6.63 o
   1   8   2      334.04      380.97     30.83 o
   2   8   2     1297.73     1242.41     32.67 o
   3   8   2     2180.23     2115.89    113.85 o
   4   8   2      270.05      269.75     11.88 o
   5   8   2     1560.64     1676.00     35.95 o
   6   8   2     5439.27     5613.25     78.57 o
   7   8   2     2473.54     2353.77     70.55 o
   8   8   2       23.83       28.19     11.87 o
   9   8   2     1098.54     1129.14     53.81 o
  10   8   2      175.02      168.09     26.31 o
  11   8   2      158.36      200.38     31.35 o
  12   8   2      285.49      291.60     36.81 o
  13   8   2        3.18       -1.45     12.38 o
  -5   9   2      147.97      143.92     27.59 o
  -4   9   2      148.59      161.00     27.93 o
  -3   9   2      148.94      165.78     27.42 o
  -2   9   2       31.86       38.78     14.69 o
  -1   9   2      195.28      231.38     29.30 o
   0   9   2     1370.04     1408.82     39.26 o
   1   9   2      185.81      185.36     35.06 o
   2   9   2     2244.61     2287.00     49.50 o
   3   9   2        8.01        6.72      5.60 o
   4   9   2       93.53       80.28     11.20 o
   5   9   2     1144.47     1198.85     35.23 o
   6   9   2      225.31      234.46     12.89 o
   7   9   2        1.53        0.09      7.26 o
   8   9   2      169.62      170.23     23.92 o
   9   9   2       41.20       44.93     15.80 o
  10   9   2      828.83      792.96     47.06 o
  11   9   2       16.71        8.46     13.50 o
  12   9   2       80.06      103.35     25.28 o
  -4  10   2      167.06      191.49     32.37 o
  -3  10   2       12.02       16.74     11.19 o
  -2  10   2       29.37       42.79     16.83 o
  -1  10   2       35.52       48.60     17.25 o
   0  10   2      136.34      123.76     23.66 o
   1  10   2        0.16        1.22      5.55 o
   2  10   2      313.06      323.50     32.41 o
   3  10   2      224.64      266.19     19.04 o
   4  10   2       18.88       22.21      7.26 o
   5  10   2      198.04      226.46     26.78 o
   6  10   2      370.75      392.81     30.75 o
   7  10   2      776.46      796.80     45.44 o
   9  10   2        0.28       -8.88      9.65 o
  10  10   2       70.54       49.03     16.66 o
  11  10   2      860.51      925.86     55.69 o
  12  10   2       25.82       22.12     16.31 o
  -2  11   2        2.00       -0.85     12.98 o
  -1  11   2       93.72       96.69     24.17 o
   0  11   2     1168.29     1211.39     63.55 o
   1  11   2      266.42      310.98     35.36 o
   2  11   2      704.91      716.51     60.73 o
   3  11   2        8.03       11.57      6.85 o
   4  11   2      507.81      569.42     36.77 o
   5  11   2      561.74      600.90     63.80 o
   6  11   2        1.79        6.32      9.82 o
   7  11   2      361.48      325.59     33.31 o
   8  11   2        3.33        1.71      8.03 o
   9  11   2      374.58      288.78     34.68 o
   0  12   2      278.87      291.34     39.12 o
   1  12   2      213.35      244.79     34.93 o
   2  12   2      445.77      492.14     42.02 o
   3  12   2       50.55       68.84     19.90 o
   4  12   2        9.83       11.88      8.30 o
   5  12   2        1.14       -0.34      9.05 o
   6  12   2        8.19       -8.03      9.05 o
   7  12   2       52.57       43.90     16.23 o
   8  12   2      168.62      184.83     28.78 o
   9  12   2      291.84      235.82     33.48 o
  10  12   2       69.87       65.08     20.41 o
   4  13   2      663.88      735.14     49.20 o
   5  13   2       97.78       67.56     19.39 o
   6  13   2      421.53      443.71     38.52 o
   7  13   2      162.74      144.43     27.42 o
  -6 -11   3      348.53      277.42     38.01 o
  -5 -11   3       14.00        9.31     11.45 o
  -4 -11   3       47.85       36.13     18.02 o
  -3 -11   3      202.47      219.08     32.88 o
  -9 -10   3       56.29       66.19     20.67 o
  -8 -10   3       22.44       23.15     14.35 o
  -7 -10   3      776.51      825.84     53.55 o
  -6 -10   3        1.92       -2.82     10.08 o
  -5 -10   3      501.41      569.61     43.65 o
  -4 -10   3     1081.57     1173.81     61.67 o
  -3 -10   3      185.48      195.12     20.47 o
  -2 -10   3      226.05      206.19     21.38 o
  -1 -10   3      314.73      331.24     26.17 o
   0 -10   3      417.28      451.66     41.51 o
 -10  -9   3       25.98       25.71     15.63 o
  -9  -9   3       73.33       70.46     19.64 o
  -8  -9   3      331.23      403.40     40.40 o
  -7  -9   3      295.67      281.69     34.85 o
  -6  -9   3      629.35      601.55     42.88 o
  -5  -9   3       22.97       27.33     13.24 o
  -4  -9   3      190.05      183.81     27.59 o
  -3  -9   3        0.23       -0.36      5.89 o
  -2  -9   3       41.11       27.11      8.86 o
  -1  -9   3      250.90      289.60     22.99 o
   0  -9   3        0.36       -0.81      6.32 o
   1  -9   3      308.78      273.07     78.79 o
   2  -9   3      627.17      593.15     65.13 o
   3  -9   3      106.80      121.20     27.25 o
 -11  -8   3        0.46        0.93      8.61 o
 -10  -8   3       18.82       15.54     14.35 o
  -9  -8   3      122.47      136.40     26.39 o
  -8  -8   3      566.92      587.03     41.51 o
  -7  -8   3      162.21      190.98     27.67 o
  -6  -8   3       28.36       23.32     11.10 o
  -5  -8   3     1364.70     1384.78     60.73 o
  -4  -8   3      241.39      245.30     28.95 o
  -3  -8   3      212.69      206.82     17.61 o
  -2  -8   3      470.16      484.25     24.15 o
  -1  -8   3      360.98      352.45     21.38 o
   0  -8   3     2427.33     2235.66     75.76 o
   1  -8   3      968.51      897.40     35.47 o
   2  -8   3      472.83      460.78     26.48 o
   3  -8   3       18.80        7.94     11.27 o
   4  -8   3       40.54       19.30     14.01 o
 -12  -7   3      553.95      594.98     47.15 o
 -11  -7   3      580.88      591.48     44.33 o
 -10  -7   3       33.64       25.79     14.18 o
  -9  -7   3     1021.78     1013.75     36.91 o
  -8  -7   3      470.01      457.73     37.84 o
  -7  -7   3       11.59        1.02      8.80 o
  -6  -7   3     1313.02     1383.84     58.17 o
  -5  -7   3        4.80       13.15      8.54 o
  -4  -7   3     1327.48     1254.94     66.62 o
  -3  -7   3        1.15        1.57      4.65 o
  -2  -7   3       80.33       74.78     11.04 o
  -1  -7   3       24.09       20.46      7.44 o
   0  -7   3      526.24      499.43     58.81 o
   1  -7   3      210.04      213.63     18.96 o
   2  -7   3        0.85        8.97      6.45 o
   3  -7   3      169.66      173.29     18.61 o
   4  -7   3      993.43      967.12     55.69 o
   5  -7   3      405.92      326.61     38.26 o
   6  -7   3     1431.37     1322.43     70.04 o
 -12  -6   3      457.98      494.53     42.71 o
 -11  -6   3      349.72      399.73     39.80 o
 -10  -6   3       14.44       27.08     13.24 o
  -9  -6   3      194.37      146.48     23.74 o
  -8  -6   3      323.42      304.49     26.31 o
  -7  -6   3      206.60      198.46     16.27 o
  -6  -6   3       86.51       88.09     11.31 o
  -5  -6   3      531.28      540.85     44.12 o
  -4  -6   3      251.41      296.01     15.27 o
  -3  -6   3     1676.90     1570.91     37.05 o
  -2  -6   3        4.66        8.70      5.49 o
  -1  -6   3      139.66      132.14     15.76 o
   0  -6   3      524.63      485.95     28.57 o
   1  -6   3      257.15      241.50     18.24 o
   2  -6   3      633.13      687.81     31.52 o
   3  -6   3      345.32      335.35     38.56 o
   4  -6   3      557.43      534.59     39.63 o
   5  -6   3      118.32      123.51     23.92 o
   6  -6   3       75.24       95.32     21.87 o
   7  -6   3       14.86       -8.28      8.28 o
 -12  -5   3       27.14       23.06     14.69 o
 -11  -5   3      414.32      438.25     38.35 o
 -10  -5   3       18.61       40.14     14.61 o
  -9  -5   3      120.91      156.82     24.00 o
  -8  -5   3      942.75      897.51     44.07 o
  -7  -5   3     1648.97     1674.58     57.40 o
  -6  -5   3     1147.52     1157.69     45.52 o
  -5  -5   3      958.98      957.97     27.64 o
  -4  -5   3      424.22      407.64     14.40 o
  -3  -5   3      626.85      626.80     15.33 o
  -2  -5   3      812.58      870.10     25.56 o
  -1  -5   3      661.02      652.19     23.06 o
   0  -5   3      226.99      252.79     15.34 o
   1  -5   3       45.59       51.52      9.10 o
   2  -5   3      263.28      265.70     17.60 o
   3  -5   3      501.00      467.29     23.70 o
   4  -5   3        0.24        2.65      6.75 o
   5  -5   3      788.46      823.37     46.98 o
   6  -5   3     1611.25     1596.26     69.70 o
   7  -5   3      390.48      371.46     38.95 o
   8  -5   3      150.38      136.49     26.48 o
 -12  -4   3       34.61       38.01     17.34 o
 -11  -4   3      936.22     1024.77     57.99 o
 -10  -4   3       70.00       53.13     16.83 o
  -9  -4   3     2086.81     2184.57     76.02 o
  -8  -4   3      207.25      163.48     22.38 o
  -7  -4   3      287.59      320.21     24.68 o
  -6  -4   3      380.34      395.28     25.54 o
  -5  -4   3      516.39      552.37     20.49 o
  -4  -4   3        6.10       -1.23      2.25 o
  -3  -4   3     1683.79     1703.09     29.74 o
  -2  -4   3      201.82      199.81      8.03 o
  -1  -4   3    17088.40    17026.69    247.67 o
   0  -4   3     1364.00     1314.41     31.98 o
   1  -4   3       79.97       90.77     19.99 o
   2  -4   3     3080.40     2964.33     55.39 o
   3  -4   3      132.18      151.07     14.24 o
   4  -4   3     1305.26     1181.50     51.33 o
   5  -4   3      487.39      454.99     33.31 o
   6  -4   3        0.08        9.31      9.40 o
   7  -4   3      650.42      650.58     43.13 o
   8  -4   3      119.12       56.71     17.25 o
   9  -4   3        1.47       29.55     14.01 o
 -12  -3   3        0.02        0.85     12.73 o
 -11  -3   3      419.63      457.29     39.20 o
 -10  -3   3      138.59      164.42     26.82 o
  -9  -3   3      126.03      129.57     21.61 o
  -8  -3   3     3073.28     3124.53     89.00 o
  -7  -3   3     1094.59     1086.61     46.21 o
  -6  -3   3        1.11        5.38      6.92 o
  -5  -3   3     1837.96     1851.55     53.72 o
  -4  -3   3      195.49      160.24      7.03 o
  -3  -3   3     3340.13     3277.82     37.57 o
  -2  -3   3    11466.35    11388.69    107.26 o
  -1  -3   3      145.01      115.50      9.16 o
   0  -3   3     9384.78     9608.17    111.45 o
   1  -3   3      297.81      284.98     13.94 o
   2  -3   3        0.01        4.04      2.58 o
   3  -3   3     1147.92     1153.20     63.72 o
   4  -3   3      703.33      725.74     22.09 o
   5  -3   3     1542.27     1564.57     59.02 o
   6  -3   3       34.88       48.68     13.58 o
   7  -3   3      503.42      558.68     37.58 o
   8  -3   3      501.58      492.40     36.64 o
   9  -3   3       76.28       70.29     19.13 o
  10  -3   3     1042.00     1121.28     60.90 o
 -12  -2   3      441.59      485.91     43.05 o
 -11  -2   3     1296.36     1465.07     70.29 o
 -10  -2   3      598.19      572.68     41.17 o
  -9  -2   3     2228.74     2138.88     76.79 o
  -8  -2   3     1129.50     1215.24     53.38 o
  -6  -2   3     2687.99     2734.03     73.54 o
  -5  -2   3     1043.98     1114.88     41.00 o
  -4  -2   3      965.66     1035.27     35.62 o
  -3  -2   3     1648.83     1694.54     23.02 o
  -2  -2   3     8065.27     8004.90     71.82 o
  -1  -2   3     6212.29     6276.41     58.99 o
   0  -2   3     1508.96     1501.20     20.98 o
   1  -2   3     7588.68     7456.09    157.67 o
   2  -2   3     6919.74     7061.59     89.41 o
   3  -2   3        7.91       11.19      5.85 o
   4  -2   3     6194.61     5836.38     84.34 o
   5  -2   3       68.94       72.56      9.09 o
   6  -2   3     2340.13     2271.60     62.52 o
   7  -2   3     2289.84     2320.51     50.49 o
   8  -2   3        6.22        7.00      8.88 o
   9  -2   3       31.80       15.63     11.36 o
  10  -2   3      846.65      880.08     50.48 o
 -12  -1   3      735.63      828.58     55.60 o
 -11  -1   3       67.93       61.75     19.90 o
 -10  -1   3      703.54      770.24     48.17 o
  -9  -1   3        2.29        1.79      9.22 o
  -8  -1   3      979.60     1020.07     49.20 o
  -7  -1   3      404.66      470.53     31.43 o
  -5  -1   3      672.15      594.31     10.17 o
  -4  -1   3      740.90      751.23     15.20 o
  -3  -1   3     1148.15     1108.96     19.88 o
  -2  -1   3      407.50      440.38      9.93 o
  -1  -1   3     3699.25     3738.46     38.07 o
   0  -1   3    15122.08    14998.47    122.29 o
   1  -1   3      126.96      159.52      8.84 o
   2  -1   3     3686.07     3492.32     51.60 o
   3  -1   3       61.87       59.11      6.45 o
   4  -1   3     3578.94     3746.86     58.81 o
   5  -1   3       27.87       35.58     10.21 o
   6  -1   3      118.62      133.52     18.11 o
   7  -1   3       25.07       29.42     11.45 o
   8  -1   3      109.56      121.17     13.89 o
   9  -1   3      381.56      463.33     23.61 o
  10  -1   3      477.51      513.72     26.40 o
 -12   0   3      135.11      141.19     28.61 o
 -11   0   3      469.91      437.05     42.28 o
 -10   0   3      513.72      433.81     37.24 o
  -9   0   3     1303.07     1455.16     63.29 o
  -8   0   3       37.79       15.20     10.16 o
  -7   0   3     2469.28     2615.39     77.81 o
  -6   0   3     1228.18     1295.26     27.38 o
  -5   0   3     2844.40     2843.78     51.93 o
  -4   0   3      221.64      196.96     10.25 o
  -3   0   3        5.08        7.99      2.70 o
  -2   0   3      302.55      282.73      6.20 o
  -1   0   3      577.94      532.77     10.14 o
   0   0   3     1730.13     1653.24     20.70 o
   1   0   3     2359.14     2434.59     35.56 o
   2   0   3       85.95       74.56      9.91 o
   3   0   3       55.86       35.27      7.94 o
   4   0   3     2101.32     2100.91     42.75 o
   5   0   3     8869.34     9337.90    111.45 o
   6   0   3      722.16      630.24     22.11 o
   7   0   3      367.55      363.36     17.97 o
   8   0   3       13.68       16.10      6.83 o
   9   0   3      350.21      386.38     27.37 o
  10   0   3      813.90      858.52     32.56 o
  11   0   3      191.85      177.40     28.02 o
  12   0   3        2.70        0.68     13.24 o
 -11   1   3      425.52      428.94     42.71 o
 -10   1   3       18.16       15.03     12.04 o
  -9   1   3        8.86       -5.04      7.69 o
  -8   1   3      402.39      391.53     30.58 o
  -7   1   3       26.27       38.18     13.28 o
  -6   1   3      959.89      891.06     24.27 o
  -5   1   3     3356.67     3422.63     51.20 o
  -4   1   3      330.26      339.69     12.73 o
  -3   1   3    15432.34    14749.90    204.22 o
  -2   1   3       45.22       43.28      4.84 o
  -1   1   3     9297.06     8884.92     74.38 o
   0   1   3      308.18      279.40      7.26 o
   1   1   3       11.60       16.95      2.99 o
   2   1   3    16033.74    14745.89    209.26 o
   3   1   3      212.90      211.14     14.01 o
   4   1   3     3249.19     3233.17     68.59 o
   5   1   3       12.59        2.59      3.50 o
   6   1   3      164.02      117.31     10.81 o
   7   1   3      395.15      402.41     34.21 o
   8   1   3      236.94      232.56     15.74 o
   9   1   3      718.98      725.87     30.11 o
  10   1   3      118.62      126.58     23.06 o
  11   1   3     1184.60     1079.86     57.40 o
  12   1   3     1549.12     1609.75     73.71 o
 -11   2   3       10.89       11.62     13.50 o
 -10   2   3      666.47      738.64     47.92 o
  -9   2   3       25.30        7.09     10.51 o
  -8   2   3      624.40      614.62     38.86 o
  -7   2   3     6002.69     6029.88     87.20 o
  -6   2   3      201.58      194.54     13.30 o
  -5   2   3     1680.67     1741.16     67.13 o
  -4   2   3     3513.80     3360.79     50.62 o
  -3   2   3     5146.81     5121.77     65.05 o
  -2   2   3     2394.86     2455.64     36.98 o
  -1   2   3     2447.33     2735.53     38.39 o
   0   2   3      472.49      498.55     18.45 o
   1   2   3     3726.52     3941.79     43.21 o
   2   2   3     1737.01     1882.39     41.51 o
   3   2   3     5437.85     5340.19     90.54 o
   4   2   3     1969.17     1993.08     47.66 o
   5   2   3    19276.83    18815.80    193.76 o
   6   2   3      146.64      142.66     25.41 o
   7   2   3      693.77      626.40     21.91 o
   8   2   3     3569.55     3483.34     74.27 o
   9   2   3      461.60      440.14     20.82 o
  10   2   3     1994.46     2044.92     75.42 o
  11   2   3      564.40      485.31     39.12 o
  12   2   3      143.37      129.06     26.22 o
 -10   3   3       63.27      108.22     24.17 o
  -9   3   3      166.93      211.74     29.38 o
  -8   3   3      235.19      230.41     18.51 o
  -7   3   3       50.36       44.41      8.81 o
  -6   3   3      340.25      364.56     21.87 o
  -5   3   3      155.46      160.27     12.58 o
  -4   3   3        5.13        8.32      4.30 o
  -3   3   3     3546.30     3554.16     52.39 o
  -2   3   3     6889.60     7065.97     90.79 o
  -1   3   3    29020.04    27569.13    348.82 o
   0   3   3    10685.87    10539.35    110.79 o
   1   3   3        3.73       12.65      4.10 o
   2   3   3    11466.09    10865.47    159.04 o
   3   3   3     3310.46     3421.59     44.34 o
   4   3   3     8582.33     8430.89    131.02 o
   5   3   3     3445.15     3707.89     71.75 o
   6   3   3     4478.76     4716.90     66.24 o
   7   3   3       54.81       40.28      7.01 o
   8   3   3       28.31       39.50     15.37 o
   9   3   3      294.69      276.48     28.61 o
  10   3   3      414.63      356.76     31.18 o
  11   3   3      373.18      403.14     35.70 o
  12   3   3        4.50       -2.22     11.70 o
  13   3   3      620.24      641.36     50.22 o
 -10   4   3      206.55      203.28     31.77 o
  -9   4   3        7.26       10.25     12.73 o
  -8   4   3     1007.60     1125.42     83.53 o
  -7   4   3      367.40      393.06     20.76 o
  -6   4   3      350.46      305.67     17.77 o
  -5   4   3     2900.91     2970.86     54.29 o
  -4   4   3      217.94      206.59     13.70 o
  -3   4   3      270.73      233.43     13.75 o
  -2   4   3    12924.82    12918.45    234.54 o
  -1   4   3     3539.82     3804.75     39.95 o
   0   4   3       36.15       35.24      5.21 o
   1   4   3     2968.97     2796.94     40.85 o
   2   4   3       80.48      109.50     11.45 o
   3   4   3     1911.65     1920.57     45.18 o
   4   4   3      629.50      646.70     19.35 o
   5   4   3     4381.22     4512.29     81.65 o
   6   4   3     2098.42     2096.66     38.45 o
   7   4   3      635.61      537.57     18.84 o
   8   4   3      871.72      840.35     25.48 o
   9   4   3       29.45       17.25      9.99 o
  10   4   3     1458.48     1591.22     66.02 o
  11   4   3      180.97      136.66     25.62 o
  12   4   3     1303.66     1376.66     69.10 o
  13   4   3      160.34      121.80     26.22 o
  -8   5   3      178.85      196.62     27.33 o
  -7   5   3      150.78      161.50     16.47 o
  -6   5   3       52.81       48.99      8.96 o
  -5   5   3       65.14       61.62      9.72 o
  -4   5   3        1.25       -0.19      3.83 o
  -3   5   3       29.17       25.74      6.13 o
  -2   5   3        0.48        3.74      3.54 o
  -1   5   3     4781.42     4774.90     50.23 o
   0   5   3        4.62        5.83      2.37 o
   1   5   3      116.30      100.87     22.93 o
   2   5   3     1365.30     1476.25     41.34 o
   3   5   3     2040.42     2442.94     56.20 o
   4   5   3     6082.65     6108.64    105.14 o
   5   5   3     1572.30     1471.52     27.44 o
   6   5   3      123.88      124.49      9.73 o
   7   5   3      251.25      226.10     12.92 o
   8   5   3      729.20      762.47     39.80 o
   9   5   3        5.15        0.17      7.69 o
  10   5   3      275.44      293.82     32.29 o
  11   5   3      259.66      182.01     27.84 o
  12   5   3       71.86       34.08     15.80 o
  13   5   3      283.34      334.64     41.17 o
  -8   6   3      912.44     1170.82     60.22 o
  -7   6   3       75.64       68.50     18.28 o
  -6   6   3     1364.81     1391.78     60.22 o
  -5   6   3      262.79      262.04     27.93 o
  -4   6   3        0.00        7.85      5.37 o
  -3   6   3     3287.27     3238.21     62.65 o
  -2   6   3      206.42      220.85     13.17 o
  -1   6   3     3845.14     3907.01     62.97 o
   0   6   3     1614.21     1581.52     25.03 o
   1   6   3        8.36        3.93      6.92 o
   2   6   3     1354.63     1367.69     28.74 o
   3   6   3     1630.71     1723.95     48.09 o
   4   6   3       93.47      105.31     12.98 o
   5   6   3     1539.29     1661.26     45.52 o
   6   6   3      515.61      483.12     13.53 o
   7   6   3      871.28      828.65     23.58 o
   8   6   3      154.47      127.86     20.07 o
   9   6   3     1671.60     1542.62     61.67 o
  10   6   3      620.14      682.18     43.30 o
  11   6   3        5.09       15.20     12.98 o
  12   6   3     1829.04     1696.62     76.70 o
  13   6   3       68.32       32.03     16.83 o
  -7   7   3      993.22      911.94     54.49 o
  -6   7   3       88.27      111.29     22.04 o
  -5   7   3       30.55       35.36     12.90 o
  -4   7   3      992.14      953.54     49.03 o
  -3   7   3      652.98      646.74     39.03 o
  -2   7   3      103.97      137.77     21.01 o
  -1   7   3      331.53      314.09     11.94 o
   0   7   3     1209.75     1207.44     27.45 o
   1   7   3      503.78      464.07     17.63 o
   2   7   3      490.29      549.27     36.68 o
   3   7   3        0.03       11.46      4.91 o
   4   7   3      112.00      114.28     14.61 o
   5   7   3     4264.24     4124.95     85.84 o
   6   7   3     1756.48     1837.04     44.71 o
   7   7   3     1113.75     1105.69     22.16 o
   8   7   3        7.06        7.35      8.97 o
   9   7   3      312.95      296.29     30.24 o
  10   7   3     2395.65     2192.77     80.12 o
  11   7   3       11.86        8.11     11.53 o
  12   7   3       14.45        9.99     12.47 o
  13   7   3       39.75       13.58     15.03 o
  -6   8   3      433.29      493.00     41.17 o
  -5   8   3      282.14      279.98     34.68 o
  -4   8   3        0.73       32.37     13.67 o
  -3   8   3      972.11      970.62     51.08 o
  -2   8   3      396.66      522.12     36.47 o
  -1   8   3     2608.56     2685.08     82.42 o
   0   8   3        0.09       -0.30      4.51 o
   1   8   3      564.35      589.24     21.75 o
   2   8   3     2376.39     2372.33     45.88 o
   3   8   3     3059.39     3200.14     55.01 o
   4   8   3     1510.46     1512.03     35.59 o
   5   8   3       49.27       59.45     12.21 o
   6   8   3      271.69      291.05     15.58 o
   7   8   3      604.50      667.58     36.56 o
   8   8   3      137.02       77.72     16.66 o
   9   8   3      105.70       89.43     19.22 o
  10   8   3      219.03      180.99     27.67 o
  11   8   3     1331.34     1348.56     65.51 o
  12   8   3     1146.84     1176.63     63.20 o
  13   8   3      181.46       93.53     24.68 o
  -5   9   3      689.70      729.42     51.08 o
  -4   9   3        3.53        9.14     11.79 o
  -3   9   3        2.12        5.04     10.16 o
  -2   9   3      254.26      279.81     32.37 o
  -1   9   3      274.64      256.23     30.15 o
   0   9   3      402.68      412.62     32.54 o
   1   9   3      150.54      130.68     13.44 o
   2   9   3      237.67      238.22     16.16 o
   3   9   3     1390.91     1424.76     36.73 o
   4   9   3       41.90       50.96      9.08 o
   5   9   3     2096.93     2211.98     87.33 o
   6   9   3      304.33      332.52     17.47 o
   7   9   3     1639.65     1787.92     61.50 o
   8   9   3      337.73      349.93     29.72 o
   9   9   3       67.02       53.13     16.31 o
  10   9   3     2572.95     2581.65     89.34 o
  11   9   3       22.19       24.17     15.12 o
  12   9   3      251.09      226.68     33.05 o
  13   9   3       18.09        8.88     15.37 o
  -4  10   3      109.50      113.43     25.54 o
  -3  10   3       20.71       24.09     13.32 o
  -2  10   3      121.95      138.20     26.05 o
  -1  10   3     1223.90     1228.90     61.41 o
   0  10   3      139.11      142.81     24.85 o
   1  10   3      908.63      977.96     51.59 o
   2  10   3      196.30      215.59     17.50 o
   3  10   3      327.13      322.30     18.73 o
   4  10   3     1731.35     1822.40     46.63 o
   5  10   3      510.15      548.96     23.77 o
   6  10   3      328.78      326.94     19.18 o
   8  10   3        1.12       -0.51      8.71 o
   9  10   3       58.68       41.94     15.37 o
  10  10   3      346.20      395.37     38.35 o
  11  10   3      324.40      273.49     35.19 o
  12  10   3        2.61        1.62     14.43 o
  -2  11   3       42.77       52.44     18.88 o
  -1  11   3        4.01       -3.76     11.02 o
   0  11   3      524.31      552.27     43.22 o
   1  11   3        0.41        5.89     10.85 o
   2  11   3      126.33      122.39     23.57 o
   3  11   3        0.90        4.82      6.47 o
   4  11   3       46.51       17.06     12.68 o
   5  11   3     1320.77     1387.31     40.52 o
   6  11   3      312.37      286.39     29.89 o
   7  11   3      857.31      876.15     48.17 o
   8  11   3       54.65       82.00     18.96 o
  11  11   3        6.52        5.89     13.58 o
   0  12   3      650.27      661.09     50.39 o
   1  12   3        2.84       17.08     15.03 o
   2  12   3        0.44        5.47     10.59 o
   3  12   3      755.93      811.41     49.79 o
   4  12   3      215.79      189.27     28.19 o
   5  12   3      360.57      341.12     41.47 o
   6  12   3      729.94      803.38     47.23 o
   7  12   3      112.92      113.51     22.12 o
   8  12   3       26.49       14.26     11.79 o
   9  12   3      273.00      189.96     29.64 o
   3  13   3      109.10       89.17     23.23 o
   4  13   3       28.86       21.35     14.78 o
   6  13   3        0.18       -7.69      8.71 o
   7  13   3       59.19       48.09     16.57 o
   8  13   3      105.42       98.48     23.40 o
  -8 -10   4        4.27       10.93     13.15 o
  -7 -10   4      281.97      295.78     38.86 o
  -6 -10   4       25.41       16.40     13.58 o
  -5 -10   4        3.05        3.76      9.74 o
  -4 -10   4        0.12       -1.28     10.08 o
  -3 -10   4        4.91       -1.54      9.05 o
  -2 -10   4      160.65      130.65     17.97 o
  -1 -10   4      175.43      126.28     18.11 o
  -9  -9   4       21.77       19.05     16.48 o
  -8  -9   4      216.09      211.48     32.71 o
  -7  -9   4       14.47       19.64     13.75 o
  -6  -9   4     1835.93     1744.28     76.10 o
  -5  -9   4      412.71      363.85     38.18 o
  -4  -9   4      622.87      648.19     44.58 o
  -3  -9   4      680.86      702.85     46.72 o
  -2  -9   4      124.76       94.94     14.45 o
  -1  -9   4      951.91      985.70     38.47 o
   0  -9   4      446.05      444.66     28.28 o
   1  -9   4       37.37       15.63      9.04 o
   2  -9   4       39.52       32.98     13.32 o
 -11  -8   4        2.85       -3.33     12.64 o
 -10  -8   4      104.77      101.38     24.09 o
  -9  -8   4      262.36      286.90     35.19 o
  -8  -8   4       52.46       50.39     18.28 o
  -7  -8   4     1520.66     1430.82     66.19 o
  -6  -8   4       22.54        6.32     10.85 o
  -5  -8   4      223.77      237.62     30.49 o
  -4  -8   4       79.02       78.66     18.02 o
  -3  -8   4      135.68      129.97     15.36 o
  -2  -8   4      133.36      151.48     16.91 o
  -1  -8   4       25.97       11.10     17.34 o
   0  -8   4     1607.57     1559.85     47.43 o
   1  -8   4      512.48      495.63     27.23 o
   2  -8   4       24.82       19.09      9.33 o
   3  -8   4      213.04      240.43     35.02 o
   4  -8   4      143.64      121.03     27.25 o
 -11  -7   4        6.65       10.53      9.11 o
 -10  -7   4      453.87      460.38     32.84 o
  -9  -7   4       49.25       49.93     11.68 o
  -8  -7   4       62.20       35.87     14.86 o
  -7  -7   4      271.74      361.80     35.10 o
  -6  -7   4     1149.57     1080.03     53.38 o
  -5  -7   4      133.34       85.84     18.96 o
  -4  -7   4      350.71      345.49     29.13 o
  -3  -7   4      269.05      289.79     38.99 o
  -2  -7   4     1085.34     1015.90     33.99 o
  -1  -7   4     2318.24     2430.56     55.94 o
   0  -7   4      775.75      785.00     33.69 o
   1  -7   4      723.98      670.94     54.62 o
   2  -7   4       41.57       28.62      9.09 o
   3  -7   4       24.52       36.39     15.37 o
   4  -7   4      640.06      679.11     49.03 o
   5  -7   4        7.37       -4.01      9.48 o
 -12  -6   4      209.52      292.79     38.18 o
 -11  -6   4      397.08      403.57     40.23 o
 -10  -6   4      612.24      617.18     42.53 o
  -9  -6   4        7.35       12.83      8.11 o
  -8  -6   4       63.28       62.39     11.07 o
  -7  -6   4     1925.05     1902.32     46.37 o
  -6  -6   4      892.76      944.17     30.33 o
  -5  -6   4      238.73      229.76     25.79 o
  -4  -6   4      128.43      134.57     12.65 o
  -3  -6   4       26.87       27.31      7.73 o
  -2  -6   4       24.18       21.33      6.68 o
  -1  -6   4      469.19      443.86     21.17 o
   0  -6   4        6.77        2.22      6.28 o
   1  -6   4      335.19      312.94     22.34 o
   2  -6   4      109.41      120.48     23.40 o
   3  -6   4       73.43       64.71     27.33 o
   4  -6   4        5.08       -2.22      7.60 o
   5  -6   4     1684.63     1750.85     77.04 o
   6  -6   4        7.80       14.09     12.73 o
 -12  -5   4      891.13      853.52     56.20 o
 -11  -5   4       19.77       16.91     12.13 o
 -10  -5   4      166.08      147.93     25.45 o
  -9  -5   4       20.61       32.20     12.90 o
  -8  -5   4        2.88        4.53      8.11 o
  -7  -5   4       64.76       54.51      9.78 o
  -6  -5   4     1319.39     1300.06     35.12 o
  -5  -5   4      216.78      204.63     27.93 o
  -4  -5   4      911.96      919.78     20.22 o
  -3  -5   4      946.78      941.92     27.18 o
  -2  -5   4      247.55      244.60     15.04 o
  -1  -5   4     2657.36     2595.21     51.43 o
   0  -5   4      409.85      386.03     19.65 o
   1  -5   4      458.36      454.04     21.68 o
   2  -5   4        0.61        5.11      4.79 o
   3  -5   4       60.71       69.89     11.87 o
   4  -5   4       91.14       87.72     19.05 o
   5  -5   4       30.84       24.77     12.47 o
   6  -5   4     1657.70     1598.99     71.57 o
   7  -5   4      166.09      183.72     29.81 o
 -12  -4   4       41.05       35.70     17.25 o
 -11  -4   4       26.05        8.63     11.70 o
 -10  -4   4      270.70      269.30     32.88 o
  -9  -4   4      177.53      208.83     28.02 o
  -8  -4   4     2800.39     2840.19     85.41 o
  -7  -4   4       42.81       32.54     11.96 o
  -6  -4   4     4244.09     4271.38     69.88 o
  -5  -4   4     4384.68     4330.05     67.46 o
  -4  -4   4     1114.48     1241.05     22.80 o
  -3  -4   4      660.58      746.16     28.91 o
  -2  -4   4    14210.52    14563.21    127.89 o
  -1  -4   4    11699.15    11600.39    135.82 o
   0  -4   4     1587.00     1667.89     38.59 o
   1  -4   4      269.97      287.44     16.79 o
   2  -4   4       14.12       11.66      5.91 o
   3  -4   4      116.70      119.37     23.02 o
   4  -4   4     1164.03     1226.51     54.92 o
   5  -4   4      231.66      271.52     30.32 o
   6  -4   4      441.14      439.53     35.53 o
   7  -4   4      695.83      654.08     44.58 o
   8  -4   4       52.67       47.32     16.48 o
 -12  -3   4     1099.89     1139.56     65.17 o
 -11  -3   4      214.58      199.95     30.58 o
 -10  -3   4       26.01       40.23     15.63 o
  -9  -3   4     4739.99     4875.64    125.38 o
  -8  -3   4      387.76      440.30     32.88 o
  -7  -3   4      687.15      712.16     38.44 o
  -6  -3   4       26.08       22.72      9.31 o
  -5  -3   4       35.51       54.58     11.10 o
  -4  -3   4      171.57      186.16      9.09 o
  -3  -3   4     2417.16     2524.81     33.44 o
  -2  -3   4     4825.49     4985.93     53.20 o
  -1  -3   4     1655.14     1689.20     36.68 o
   0  -3   4    10764.82    10569.49    204.35 o
   1  -3   4     7326.63     7298.04     96.54 o
   2  -3   4      365.93      325.29     22.93 o
   3  -3   4      649.03      617.61     34.42 o
   4  -3   4      786.18      733.17     39.37 o
   5  -3   4     1129.97     1079.35     50.99 o
   6  -3   4     1318.55     1322.94     58.51 o
   7  -3   4      191.75      168.18     25.54 o
   8  -3   4       88.65      114.02     21.87 o
   9  -3   4       18.31       17.59     11.96 o
 -12  -2   4       31.91       20.07     16.06 o
 -11  -2   4       66.67       60.04     19.22 o
 -10  -2   4       22.97       25.03     13.41 o
  -9  -2   4      647.40      741.54     44.41 o
  -8  -2   4      794.73      780.92     42.96 o
  -7  -2   4      108.56       82.85     16.66 o
  -6  -2   4     4677.39     4871.11    107.62 o
  -5  -2   4      944.25      894.25     18.02 o
  -4  -2   4      772.64      769.74     15.58 o
  -3  -2   4     3442.08     3397.30     39.34 o
  -2  -2   4     1000.03     1220.55     52.73 o
  -1  -2   4    11343.57    11462.96    100.52 o
   0  -2   4       44.69       37.17      4.31 o
   1  -2   4     4071.96     4140.42     62.17 o
   2  -2   4      521.18      540.22     20.04 o
   3  -2   4      170.93      122.60      9.26 o
   4  -2   4       14.99       19.05      5.31 o
   5  -2   4     1070.17     1052.12     29.24 o
   6  -2   4      383.06      373.61     18.71 o
   7  -2   4      754.53      759.22     43.73 o
   8  -2   4       11.25       15.12      9.57 o
   9  -2   4      100.13      155.02     25.11 o
  10  -2   4      109.75      120.69     24.34 o
 -12  -1   4     1179.58     1238.38     68.84 o
 -11  -1   4       96.76       81.91     20.93 o
 -10  -1   4       27.68       18.02     12.47 o
  -9  -1   4      855.54      835.67     47.83 o
  -8  -1   4      680.00      664.25     39.72 o
  -7  -1   4     4030.43     4118.89    102.66 o
  -6  -1   4     1014.46     1166.55     46.29 o
  -5  -1   4       22.43       10.62      3.37 o
  -4  -1   4      572.69      606.92     25.88 o
  -3  -1   4      163.75      153.64      6.72 o
  -2  -1   4       18.22       22.21      3.18 o
  -1  -1   4     1387.85     1300.94     30.02 o
   0  -1   4     1014.33      981.88     17.44 o
   1  -1   4      221.46      237.09     11.70 o
   2  -1   4     2571.24     2454.85     59.45 o
   4  -1   4      607.23      636.73     20.48 o
   5  -1   4     3383.74     3453.16     57.60 o
   6  -1   4     1960.67     1886.94     72.04 o
   7  -1   4     2438.17     2375.17     50.48 o
   8  -1   4       79.23       57.26     16.44 o
   9  -1   4      174.91      171.94     18.15 o
  10  -1   4      483.54      414.67     34.51 o
 -12   0   4       32.67       52.70     20.93 o
 -11   0   4       20.77       13.67     12.81 o
 -10   0   4        2.53        0.34     11.19 o
  -9   0   4     1155.52     1210.37     57.99 o
  -8   0   4        2.54       -0.68      7.60 o
  -7   0   4      199.95      172.02     22.72 o
  -6   0   4     5241.14     4985.56    111.29 o
  -5   0   4      774.08      736.47     18.88 o
  -4   0   4      455.39      405.11     23.15 o
  -3   0   4      821.73      899.55     15.01 o
  -2   0   4       73.82       83.62      5.11 o
  -1   0   4      907.94      892.49     15.55 o
   0   0   4     2401.01     2383.22     28.97 o
   1   0   4      441.64      523.02     15.78 o
   2   0   4      165.53      204.99     15.63 o
   3   0   4     2387.11     2273.40     59.53 o
   4   0   4      239.35      283.14     20.93 o
   5   0   4      157.72      192.02     12.49 o
   6   0   4       56.50       59.81      8.85 o
   7   0   4      752.84      770.08     27.01 o
   8   0   4      546.28      506.81     24.94 o
   9   0   4      834.54      848.66     42.15 o
  10   0   4       91.58       52.03     11.25 o
  11   0   4      650.61      601.81     44.07 o
 -11   1   4     1094.88     1113.34     63.29 o
 -10   1   4      367.22      412.97     40.91 o
  -9   1   4       43.86       34.51     14.95 o
  -8   1   4     1293.55     1378.97     59.62 o
  -7   1   4     1342.10     1521.61     58.93 o
  -6   1   4     2728.28     2807.27     47.71 o
  -5   1   4     1506.81     1377.64     29.46 o
  -4   1   4       12.85        6.36      3.01 o
  -3   1   4      970.50     1003.38     21.94 o
  -2   1   4        3.86       11.51      2.54 o
  -1   1   4     1447.16     1472.43     17.17 o
   0   1   4     2558.24     2624.08     55.18 o
   1   1   4      224.66      211.37      9.38 o
   2   1   4     1393.91     1295.44     37.84 o
   3   1   4     1419.58     1470.70     43.05 o
   4   1   4     8676.50     8545.17    145.37 o
   5   1   4     8379.49     8269.13    146.14 o
   6   1   4      766.13      844.26     25.96 o
   7   1   4     3344.18     3299.39     59.40 o
   8   1   4      571.05      584.45     24.33 o
   9   1   4      877.30      858.65     31.52 o
  10   1   4     1912.40     1874.76     53.13 o
  11   1   4      362.57      400.84     39.29 o
  12   1   4      427.07      476.00     41.00 o
 -11   2   4        5.90       16.91     14.35 o
 -10   2   4       15.37       37.50     15.72 o
  -9   2   4      169.70      128.29     24.09 o
  -8   2   4      106.96       95.40     19.82 o
  -7   2   4       84.44       91.59     11.48 o
  -6   2   4     1029.05     1110.27     29.73 o
  -5   2   4     1639.67     1555.30     33.66 o
  -4   2   4     6291.59     6427.61     81.57 o
  -3   2   4      247.34      255.16     11.58 o
  -2   2   4    14618.19    14093.24    160.53 o
  -1   2   4     4041.16     4012.77    104.16 o
   0   2   4     2964.66     3001.83     42.40 o
   1   2   4     7581.97     7113.79     64.98 o
   2   2   4     2780.74     2752.13     58.25 o
   3   2   4     2083.68     2103.52     51.42 o
   4   2   4     1487.32     1455.84     42.96 o
   5   2   4     5796.52     5849.58    109.75 o
   6   2   4     3200.13     3238.73     54.87 o
   7   2   4      114.50      118.16     23.53 o
   8   2   4       33.45       43.40     18.49 o
   9   2   4      271.64      279.79     18.35 o
  10   2   4     1201.15     1267.42     58.08 o
  11   2   4      450.61      503.76     39.63 o
  12   2   4      115.93      124.70     26.39 o
 -10   3   4       70.10       62.01     19.99 o
  -9   3   4      467.86      406.99     35.45 o
  -8   3   4        0.17        5.72      8.80 o
  -7   3   4      191.05      172.93     32.11 o
  -6   3   4     7502.58     7577.96    102.06 o
  -5   3   4      119.27      179.47     17.85 o
  -4   3   4       63.84      125.29     22.76 o
  -3   3   4     6465.40     6638.36     83.67 o
  -2   3   4     2222.97     2256.64     61.71 o
  -1   3   4     2692.23     2713.70     54.45 o
   0   3   4       22.44       30.97      6.19 o
   1   3   4     6033.98     6105.30     78.75 o
   2   3   4     3357.69     3375.99     54.36 o
   3   3   4       53.68       35.27      7.77 o
   4   3   4     2223.79     2025.54     50.56 o
   5   3   4      911.14      878.54     32.11 o
   6   3   4      143.61      103.09     13.67 o
   7   3   4     2975.93     2676.51     49.74 o
   8   3   4     1271.71     1334.57     35.35 o
   9   3   4     1159.74     1123.69     33.81 o
  10   3   4      234.88      194.99     27.16 o
  11   3   4      272.38      295.87     33.74 o
  12   3   4     1514.20     1475.83     71.15 o
  13   3   4       30.59        2.90     13.75 o
 -10   4   4      165.12      188.85     31.52 o
  -9   4   4       39.12       66.19     20.33 o
  -8   4   4      145.40      186.45     26.99 o
  -7   4   4      893.96      957.55     49.37 o
  -6   4   4       18.73       10.16      6.41 o
  -5   4   4      244.30      284.89     16.37 o
  -4   4   4       54.40       56.47      8.27 o
  -3   4   4      378.69      343.81     18.24 o
  -2   4   4      458.44      482.51     17.24 o
  -1   4   4      308.88      332.18     13.62 o
   0   4   4    17238.38    16523.46    170.16 o
   1   4   4    10027.63     9785.69    153.40 o
   2   4   4      149.83      166.21     13.50 o
   3   4   4     2350.39     2173.95     36.01 o
   4   4   4       17.48       39.27      5.68 o
   5   4   4     3672.86     3662.88     74.91 o
   6   4   4     3864.97     3632.21     76.87 o
   7   4   4     1964.82     1956.06     40.60 o
   8   4   4        5.27        6.56      5.09 o
   9   4   4       17.31        1.54      8.63 o
  10   4   4       41.83       30.32     13.32 o
  11   4   4       34.34        9.57     12.64 o
  12   4   4      161.70      122.65     26.14 o
  13   4   4      167.15      133.24     28.02 o
  -8   5   4      412.82      467.27     50.26 o
  -7   5   4      619.75      680.02     28.78 o
  -6   5   4      521.10      533.53     24.09 o
  -5   5   4       20.28       21.87      7.20 o
  -4   5   4     1983.16     1884.97     61.20 o
  -3   5   4      201.90      222.65     13.88 o
  -2   5   4      452.60      476.47     18.09 o
  -1   5   4    11872.80    12025.01    104.71 o
   0   5   4      402.36      426.11     10.55 o
   1   5   4      371.00      368.20     10.51 o
   2   5   4     1022.90     1090.28     36.73 o
   3   5   4      101.38      133.84     13.84 o
   5   5   4      564.09      524.53     16.69 o
   6   5   4     2210.14     2279.55     56.20 o
   7   5   4     3083.33     3105.22     70.12 o
   8   5   4     1425.46     1362.87     35.06 o
   9   5   4     1543.43     1558.93     62.35 o
  10   5   4       56.35       47.83     15.97 o
  11   5   4      219.57      240.35     32.37 o
  12   5   4     1066.31      928.59     56.29 o
  13   5   4      233.88      215.75     34.34 o
  -8   6   4      330.20      421.59     36.47 o
  -7   6   4      432.90      407.41     34.25 o
  -6   6   4      171.74      171.73     24.94 o
  -5   6   4       88.39       73.83     11.46 o
  -4   6   4        6.51        0.27      4.47 o
  -3   6   4      490.34      498.90     20.47 o
  -2   6   4      592.74      618.67     21.66 o
  -1   6   4      207.07      214.55      8.95 o
   0   6   4      669.62      687.73     15.38 o
   1   6   4       21.47       32.77      5.29 o
   2   6   4     8497.50     8671.58    147.93 o
   3   6   4      440.68      577.47     27.42 o
   4   6   4      235.69      272.12     19.05 o
   6   6   4        4.14        3.50      3.34 o
   7   6   4      302.20      318.59     20.07 o
   8   6   4     1027.39      991.16     33.40 o
   9   6   4      301.72      342.76     29.64 o
  10   6   4      196.57      134.10     22.80 o
  11   6   4       31.30        4.61     10.51 o
  12   6   4       51.11       33.91     16.66 o
  13   6   4       16.57        9.82     13.84 o
  -7   7   4      307.10      280.41     34.85 o
  -6   7   4     1036.03     1238.90     60.13 o
  -5   7   4      742.42      727.45     44.67 o
  -4   7   4      595.57      630.51     39.46 o
  -3   7   4      126.55      112.32     12.10 o
  -2   7   4     1509.90     1406.80     35.26 o
  -1   7   4      262.36      247.54     14.81 o
   0   7   4     1097.34     1118.41     21.91 o
   1   7   4     3905.42     4061.73     59.19 o
   2   7   4     1586.18     1662.64     60.86 o
   3   7   4      588.93      594.46     29.81 o
   4   7   4      239.05      230.01     18.45 o
   5   7   4       13.72        8.88      6.06 o
   6   7   4       44.41       43.65      7.56 o
   7   7   4      487.54      513.64     15.69 o
   8   7   4     1179.73     1129.06     50.05 o
   9   7   4      984.57      953.71     48.51 o
  10   7   4     1265.29     1285.19     60.13 o
  11   7   4      552.77      540.74     41.68 o
  12   7   4        0.02       -3.50     10.08 o
  13   7   4      469.44      441.49     45.44 o
  -6   8   4      792.34      826.96     52.61 o
  -5   8   4       31.00       58.42     17.51 o
  -4   8   4      234.12      183.21     27.84 o
  -3   8   4       44.31       70.21     17.42 o
  -2   8   4      234.69      262.64     29.04 o
  -1   8   4       95.23      111.63     19.73 o
   0   8   4      803.70      811.08     25.67 o
   1   8   4      484.64      467.89     18.79 o
   2   8   4     1470.27     1438.42     33.37 o
   3   8   4      101.22      108.06     12.38 o
   4   8   4     1999.27     1917.66     58.25 o
   5   8   4      305.39      300.91     22.63 o
   6   8   4       25.60       10.51      7.09 o
   7   8   4     2340.96     2406.33     37.59 o
   8   8   4      635.79      627.35     37.84 o
   9   8   4      986.24     1046.04     51.16 o
  10   8   4      470.88      424.50     35.19 o
  11   8   4       29.85       -2.22     11.53 o
  12   8   4       39.17        6.06     14.43 o
  13   8   4       39.23       31.69     17.25 o
  -5   9   4      130.68      131.88     26.05 o
  -4   9   4      118.48      139.14     26.14 o
  -3   9   4      399.03      442.26     37.58 o
  -2   9   4      350.39      336.44     34.51 o
  -1   9   4      709.72      732.06     44.24 o
   0   9   4     2642.22     2649.30     83.79 o
   1   9   4     1519.82     1524.94     59.87 o
   2   9   4      760.96      772.23     25.98 o
   3   9   4      386.46      414.18     20.76 o
   4   9   4       38.35       27.88      7.55 o
   5   9   4     1144.02     1208.49     47.66 o
   6   9   4      935.97      985.14     41.60 o
   7   9   4       38.57       47.05     10.85 o
   8   9   4      292.39      311.92     30.24 o
   9   9   4      111.03      114.54     21.87 o
  10   9   4     2274.59     2245.30     82.17 o
  11   9   4      125.03      120.00     26.05 o
  12   9   4      292.09      318.93     39.55 o
  13   9   4      523.77      420.82     44.58 o
  -4  10   4      618.89      687.39     50.56 o
  -3  10   4      194.87      152.63     28.36 o
  -2  10   4      171.19      125.30     24.43 o
  -1  10   4      605.61      569.27     41.85 o
   0  10   4      946.93      959.00     51.93 o
   1  10   4        1.08        5.12      9.31 o
   2  10   4     1061.97     1095.15     52.10 o
   3  10   4      753.79      762.59     27.75 o
   4  10   4      711.57      690.56     28.36 o
   5  10   4        5.53        5.07      5.53 o
   6  10   4     2022.01     2020.07     65.68 o
   7  10   4     2113.48     2196.10     72.26 o
   8  10   4      515.13      513.67     36.21 o
   9  10   4      296.62      367.44     35.02 o
  10  10   4      131.46      131.45     24.43 o
  11  10   4      657.67      561.07     44.93 o
  12  10   4      590.21      690.13     50.73 o
  -2  11   4       31.03       10.59     14.18 o
  -1  11   4       44.51       41.25     18.02 o
   0  11   4     1675.76     1685.94     74.31 o
   1  11   4       61.65       61.75     18.45 o
   2  11   4      194.20      256.92     31.00 o
   3  11   4      354.68      342.42     33.48 o
   4  11   4      117.74      126.78     14.73 o
   5  11   4     1128.57     1259.40     38.20 o
   6  11   4      268.43      274.06     20.02 o
   7  11   4       34.63       27.42     11.87 o
   9  11   4      227.71      226.51     30.24 o
  10  11   4      123.38      143.92     27.50 o
  11  11   4        0.53        7.00     14.52 o
  -1  12   4      285.50      284.08     38.95 o
   0  12   4        5.71        6.92     12.56 o
   1  12   4      194.08      160.57     28.53 o
   2  12   4        4.31        6.15     11.36 o
   3  12   4        0.44        0.77     10.68 o
   4  12   4      158.96      189.19     27.93 o
   5  12   4      317.89      303.21     31.77 o
   6  12   4      466.61      525.11     37.67 o
   7  12   4      215.87      204.48     27.84 o
   8  12   4      503.87      529.47     39.72 o
   2  13   4        1.12       13.15     14.01 o
   3  13   4      148.81      156.99     28.53 o
   4  13   4      495.56      572.86     43.22 o
   5  13   4      280.41      289.89     34.51 o
   7  13   4      179.54      236.68     32.11 o
   8  13   4       40.12        8.46     11.10 o
  -5 -10   5        9.82        1.79      9.40 o
  -4 -10   5      169.04      174.92     30.06 o
  -8  -9   5       45.30       75.93     22.55 o
  -7  -9   5        2.29        1.28     12.56 o
  -6  -9   5      173.33      199.78     31.60 o
  -5  -9   5      108.51      117.78     23.83 o
  -4  -9   5       13.47       24.77     14.01 o
  -3  -9   5      303.13      285.79     35.70 o
  -2  -9   5       42.05       34.69     10.74 o
  -1  -9   5      254.32      227.89     51.25 o
   0  -9   5      151.20      151.53     20.05 o
 -10  -8   5       15.93        6.32     13.41 o
  -9  -8   5      135.48      104.54     23.92 o
  -8  -8   5      197.46      154.60     28.44 o
  -7  -8   5      372.81      387.51     40.40 o
  -6  -8   5       41.79       21.69     13.07 o
  -5  -8   5      356.75      389.39     39.46 o
  -4  -8   5     1137.25     1103.43     57.48 o
  -3  -8   5      409.26      417.32     36.13 o
  -2  -8   5      764.22      741.62     45.27 o
  -1  -8   5      142.15       97.51     15.27 o
   0  -8   5      459.68      405.37     26.81 o
   1  -8   5      219.66      248.29     23.64 o
   2  -8   5       23.93       11.98      8.81 o
   3  -8   5       22.68        4.27     12.38 o
 -11  -7   5      460.01      519.30     30.65 o
 -10  -7   5      163.28      186.54     30.83 o
  -9  -7   5      122.35      156.90     26.99 o
  -8  -7   5      130.55      113.51     23.83 o
  -7  -7   5       13.64       16.83     12.56 o
  -6  -7   5      423.59      328.32     34.34 o
  -5  -7   5        9.32        5.12      9.91 o
  -4  -7   5      406.54      340.88     34.51 o
  -3  -7   5        1.32       -0.35      5.37 o
  -2  -7   5      573.87      577.06     26.66 o
  -1  -7   5      705.47      670.88     31.13 o
   0  -7   5      159.25      162.17     17.78 o
   1  -7   5       70.65       63.60     12.20 o
   2  -7   5      420.29      460.77     63.85 o
   3  -7   5        0.29        4.36     10.59 o
   4  -7   5      623.13      653.57     50.31 o
 -11  -6   5       32.89       27.25     11.14 o
 -10  -6   5      120.13      126.88     38.56 o
  -9  -6   5       54.11       58.93     12.37 o
  -8  -6   5      475.53      503.54     39.46 o
  -7  -6   5        0.00        2.31     10.16 o
  -6  -6   5       30.65       37.92     14.95 o
  -5  -6   5      271.28      291.68     30.24 o
  -4  -6   5      123.27      101.73     19.73 o
  -3  -6   5        2.02        2.39      4.83 o
  -2  -6   5     2336.67     2233.68     50.76 o
  -1  -6   5     1503.27     1549.54     42.77 o
   0  -6   5      857.81      944.03     33.88 o
   1  -6   5      354.93      374.66     22.13 o
   2  -6   5      376.51      372.82     23.79 o
   3  -6   5      343.80      374.38     24.80 o
   4  -6   5       29.96       30.83     14.18 o
   5  -6   5       35.46       52.87     18.19 o
   6  -6   5       53.16       27.93     15.46 o
 -11  -5   5      458.69      510.33     41.68 o
 -10  -5   5      161.01      146.57     25.88 o
  -9  -5   5     2201.10     2166.11    108.94 o
  -8  -5   5      116.97      121.52     15.07 o
  -7  -5   5      206.89      269.58     19.33 o
  -6  -5   5      832.95      860.40     29.68 o
  -5  -5   5       19.43       14.09      6.10 o
  -4  -5   5       86.60       92.42     16.83 o
  -3  -5   5      237.56      262.37     40.14 o
  -2  -5   5      103.75       90.84     11.43 o
  -1  -5   5       96.00      186.08     63.97 o
   0  -5   5      221.52      214.03     17.17 o
   1  -5   5       11.06       18.14      8.84 o
   2  -5   5       76.15       73.17     11.84 o
   3  -5   5        2.00        4.48      5.82 o
   4  -5   5      681.35      660.57     43.99 o
   5  -5   5      283.78      255.21     33.57 o
   6  -5   5     1280.86     1198.07     63.80 o
   7  -5   5       88.67       98.22     23.49 o
 -12  -4   5      221.92      244.36     36.64 o
 -11  -4   5        0.63       11.10     13.32 o
 -10  -4   5      225.54      243.08     32.11 o
  -9  -4   5      103.94      106.25     20.84 o
  -8  -4   5       26.93       24.17      8.08 o
  -7  -4   5        1.06        3.33      5.67 o
  -6  -4   5      326.74      327.94     20.07 o
  -5  -4   5      183.38      203.13     14.89 o
  -4  -4   5        0.13       -2.47      2.92 o
  -3  -4   5     3150.34     3203.34     42.33 o
  -2  -4   5     1579.89     1642.42     27.69 o
  -1  -4   5     3298.06     3394.27     59.73 o
   0  -4   5     1482.00     1424.14     37.11 o
   1  -4   5      109.08       81.91     11.02 o
   2  -4   5     1401.65     1334.65    103.48 o
   3  -4   5     1079.78     1135.52     39.93 o
   4  -4   5      707.40      720.36     44.16 o
   5  -4   5      368.73      356.85     35.27 o
   6  -4   5       96.53       88.66     21.44 o
   7  -4   5      357.37      320.04     36.90 o
   8  -4   5      248.70      206.78     31.69 o
 -12  -3   5        1.52        2.99     12.73 o
 -11  -3   5      663.80      811.84     52.96 o
 -10  -3   5       18.23        9.82     11.19 o
  -9  -3   5      969.37      902.03     49.88 o
  -8  -3   5      149.39      167.24     24.60 o
  -7  -3   5     6508.01     6557.82    140.16 o
  -6  -3   5      728.02      791.20     67.52 o
  -5  -3   5      585.00      541.10     20.82 o
  -4  -3   5     4004.69     3935.60     47.28 o
  -3  -3   5      227.86      225.19      9.95 o
  -2  -3   5     3077.86     3190.53     41.26 o
  -1  -3   5     3713.98     3959.51     47.25 o
   0  -3   5      582.51      611.82     22.47 o
   1  -3   5      941.95      897.53     28.66 o
   2  -3   5       15.71        7.06      5.34 o
   3  -3   5       23.30       18.96      9.40 o
   4  -3   5      126.35      106.85     19.47 o
   5  -3   5     1041.45     1003.33     50.73 o
   6  -3   5      137.90      141.78     24.00 o
   7  -3   5      462.17      392.04     37.84 o
   8  -3   5       65.06      108.47     23.06 o
   9  -3   5      107.53      107.11     23.92 o
 -12  -2   5      203.80      129.40     28.02 o
 -11  -2   5      128.29      152.97     28.53 o
 -10  -2   5        9.45        9.22     10.85 o
  -9  -2   5      124.97      166.81     26.99 o
  -8  -2   5      777.75      807.82     45.10 o
  -7  -2   5       36.03       39.55     12.56 o
  -6  -2   5     1513.30     1540.57     55.77 o
  -5  -2   5       94.94      103.93     10.93 o
  -4  -2   5      139.09      154.67     12.96 o
  -3  -2   5      153.92      157.35      9.97 o
  -2  -2   5       48.88       59.68      5.98 o
  -1  -2   5    11051.59    10703.82    129.70 o
   0  -2   5      532.65      524.25     14.12 o
   1  -2   5      731.10      728.73     27.33 o
   2  -2   5     3352.44     3156.74     57.07 o
   3  -2   5      363.84      342.33     26.14 o
   4  -2   5     8901.80     9042.34    112.60 o
   5  -2   5      268.32      273.32     28.87 o
   6  -2   5        0.00        5.12      8.46 o
   7  -2   5       28.91       25.28     11.70 o
   8  -2   5       16.55       23.15     13.15 o
   9  -2   5      200.08      234.37     31.94 o
  10  -2   5        2.10       -6.41      9.65 o
 -12  -1   5        0.00        0.85     12.30 o
 -11  -1   5      109.84       82.08     22.98 o
 -10  -1   5        0.06        0.85     11.79 o
  -9  -1   5       39.82       46.38     16.14 o
  -8  -1   5      860.97      812.44     45.52 o
  -7  -1   5     1450.63     1515.37     59.28 o
  -6  -1   5      572.90      613.60     34.76 o
  -5  -1   5      292.57      279.66     11.65 o
  -4  -1   5     1272.33     1249.71     21.64 o
  -3  -1   5     2102.50     2148.14     30.03 o
  -2  -1   5     3530.68     3445.30     40.85 o
  -1  -1   5      279.66      301.90     10.36 o
   0  -1   5     1389.93     1406.52     23.43 o
   1  -1   5     7871.71     7816.39     97.52 o
   2  -1   5      219.33      270.41     19.99 o
   3  -1   5       48.16       89.68     15.46 o
   4  -1   5     1015.76     1070.72     46.04 o
   5  -1   5     1444.93     1447.90     35.29 o
   6  -1   5      422.58      422.65     20.09 o
   7  -1   5       39.06       33.86      8.51 o
   8  -1   5     1284.82     1228.48     56.29 o
   9  -1   5      167.02      164.16     26.56 o
  10  -1   5     1292.75     1425.95     66.11 o
 -11   0   5      986.85     1226.68     67.82 o
 -10   0   5      161.05      123.42     25.62 o
  -9   0   5      274.46      291.42     33.74 o
  -8   0   5     1037.40     1045.78     52.53 o
  -7   0   5      417.16      437.82     32.11 o
  -6   0   5      155.37      150.67     20.76 o
  -5   0   5       28.98       14.46      3.16 o
  -4   0   5     2114.50     2053.98     33.66 o
  -3   0   5      228.18      244.18      8.74 o
  -2   0   5      550.41      570.21     13.85 o
  -1   0   5      101.38      104.74      6.48 o
   0   0   5       24.46       26.02      6.56 o
   1   0   5     5304.19     5505.44     82.40 o
   2   0   5     2717.09     3007.51     72.09 o
   3   0   5       41.80       29.47      8.80 o
   4   0   5    16863.88    16381.86    258.97 o
   6   0   5     4516.89     4236.37     69.69 o
   7   0   5     5069.63     5117.51     81.85 o
   8   0   5      654.10      554.21     25.22 o
   9   0   5      519.57      497.40     35.92 o
  10   0   5        1.15       -1.91      6.70 o
 -11   1   5        0.16       -5.12     11.79 o
 -10   1   5       16.17        9.91     14.35 o
  -9   1   5        9.22        6.32     11.36 o
  -8   1   5      129.97      150.50     23.92 o
  -7   1   5     1964.41     1849.50     66.88 o
  -6   1   5     1365.64     1323.82     31.22 o
  -5   1   5     1969.58     1866.69     36.26 o
  -4   1   5     5259.08     5219.08     68.89 o
  -3   1   5     3532.67     3557.36     49.67 o
  -2   1   5     2210.62     2172.76     23.98 o
  -1   1   5      455.78      426.87     10.84 o
   0   1   5      251.93      226.99      8.19 o
   1   1   5     5050.63     4840.54     63.63 o
   2   1   5       95.25       81.91     11.96 o
   3   1   5      117.07      150.50     15.97 o
   4   1   5       44.35       39.89     10.25 o
   5   1   5     1455.23     1766.31     56.80 o
   6   1   5        2.97        3.24      4.30 o
   7   1   5     1263.18     1266.93     35.29 o
   8   1   5      190.67      246.70     18.26 o
   9   1   5      213.62      185.98     17.60 o
  10   1   5     1586.63     1529.20     44.79 o
  11   1   5       34.92       38.18     16.91 o
  12   1   5      832.39      964.38     58.76 o
 -11   2   5      365.84      374.96     42.45 o
 -10   2   5      147.95       94.89     23.32 o
  -9   2   5     1358.68     1468.91     66.54 o
  -8   2   5       38.67       39.12     14.78 o
  -7   2   5     2445.70     2382.13     77.72 o
  -6   2   5     1576.35     1614.34     40.02 o
  -5   2   5     1068.79     1118.93     29.47 o
  -4   2   5      276.75      250.36     19.77 o
  -3   2   5     1276.79     1318.22     28.65 o
  -2   2   5     8663.25     8714.79     77.97 o
  -1   2   5     3198.99     3281.08     35.81 o
   0   2   5      360.41      375.18     11.71 o
   1   2   5     1861.03     1903.48     47.92 o
   2   2   5      269.52      313.97     18.62 o
   3   2   5     1067.87      908.01     34.08 o
   4   2   5       10.68        5.72      5.38 o
   5   2   5     3089.75     3172.78     76.70 o
   6   2   5     2872.50     2681.33     71.57 o
   7   2   5      111.35      112.24     15.08 o
   8   2   5      943.12      942.22     31.35 o
   9   2   5      540.93      558.39     25.44 o
  10   2   5      239.22      272.88     21.13 o
  11   2   5     1400.92     1360.09     64.14 o
  12   2   5       37.19       61.33     21.01 o
 -10   3   5      690.02      815.51     53.30 o
  -9   3   5      683.65      718.82     47.83 o
  -8   3   5       92.98       80.71     19.30 o
  -7   3   5        3.15       -6.06      7.86 o
  -6   3   5        2.83        1.75     11.19 o
  -5   3   5       12.65       19.47      6.02 o
  -4   3   5      644.48      555.10     19.85 o
  -3   3   5     2310.08     2173.78     40.39 o
  -2   3   5     1872.83     1958.00     36.92 o
  -1   3   5     9284.52     8779.11    157.54 o
   1   3   5     4859.48     4796.12     90.62 o
   2   3   5      261.51      413.09     14.53 o
   3   3   5     2658.43     2690.04     62.52 o
   4   3   5     4842.60     4595.49     91.90 o
   5   3   5      505.52      475.91     25.28 o
   6   3   5      270.89      281.09     20.41 o
   7   3   5      674.59      686.45     33.82 o
   8   3   5       11.41       13.00     13.15 o
   9   3   5       11.59        7.86      6.24 o
  10   3   5        4.94       -2.05      8.37 o
  11   3   5       26.98       16.06     13.50 o
  12   3   5     1398.78     1403.91     69.78 o
 -10   4   5       16.68        8.03     14.78 o
  -9   4   5      410.13      477.11     39.03 o
  -8   4   5      346.60      374.53     33.40 o
  -7   4   5     2412.18     2420.89     54.02 o
  -6   4   5        4.82        5.50      4.92 o
  -5   4   5       47.56       56.38     12.64 o
  -4   4   5     1101.39     1019.87     28.80 o
  -3   4   5     1799.28     1789.79     37.76 o
  -2   4   5     9811.29     9851.41    115.65 o
  -1   4   5     1228.14     1252.74     28.60 o
   0   4   5       51.14       21.96      8.46 o
   1   4   5      471.23      422.86     15.46 o
   2   4   5     1039.69     1164.93     38.09 o
   3   4   5        5.47        1.46      2.45 o
   4   4   5     4125.87     4251.53     85.75 o
   5   4   5     2798.04     2821.32     67.48 o
   6   4   5     1568.57     1490.01     47.23 o
   7   4   5     1217.17     1183.04     43.30 o
   8   4   5     2569.79     2517.59     52.31 o
   9   4   5        4.82        3.48      5.98 o
  10   4   5      710.73      736.25     44.93 o
  11   4   5     1072.47     1151.01     59.87 o
  12   4   5      110.21      125.30     26.48 o
  13   4   5      101.79      104.37     25.37 o
  -9   5   5      294.81      305.94     36.90 o
  -8   5   5      450.07      504.61     38.26 o
  -7   5   5        0.01        1.14      9.31 o
  -6   5   5        0.14       -4.61      4.61 o
  -5   5   5     1573.65     1530.60     39.74 o
  -4   5   5      337.15      320.66     17.42 o
  -3   5   5      212.55      234.84     25.75 o
  -2   5   5     6429.47     6408.65     86.24 o
  -1   5   5    18178.70    17467.71    185.71 o
   0   5   5      189.93      183.40     11.58 o
   1   5   5     8090.58     8404.14    151.52 o
   2   5   5      400.30      351.21     21.27 o
   3   5   5      747.06      725.57     30.49 o
   4   5   5    16821.97    17027.55    174.65 o
   5   5   5     3701.54     4070.20     85.16 o
   6   5   5     1947.24     1842.16     52.61 o
   7   5   5       15.79        9.05      6.32 o
   8   5   5      546.64      502.65     21.38 o
   9   5   5      662.06      665.91     25.76 o
  10   5   5     1172.69     1092.76     54.92 o
  11   5   5       34.18       35.53     15.12 o
  12   5   5       77.23       79.35     22.21 o
  13   5   5      144.85      125.04     27.08 o
  -8   6   5      296.69      316.45     34.59 o
  -7   6   5     1635.07     1651.88     62.78 o
  -6   6   5      877.50      782.02     30.68 o
  -5   6   5       62.40       66.40     10.98 o
  -4   6   5      381.16      377.87     28.10 o
  -3   6   5     1868.28     1865.31     42.40 o
  -2   6   5     1416.41     1381.51     34.24 o
  -1   6   5      584.76      527.83     19.88 o
   0   6   5      215.53      210.88     14.70 o
   1   6   5     2778.37     2766.95     35.00 o
   2   6   5     1400.13     1469.59     47.75 o
   3   6   5       86.66       84.30     13.07 o
   4   6   5      488.39      560.56     27.84 o
   5   6   5     1081.34     1246.28     30.06 o
   6   6   5     1948.53     2004.10     55.77 o
   7   6   5     2356.68     2302.27     61.33 o
   8   6   5      317.47      323.39     17.24 o
   9   6   5      226.23      203.11     26.39 o
  10   6   5     1802.28     1873.08     73.45 o
  11   6   5      228.59      187.73     28.27 o
  12   6   5     1249.01     1134.69     62.61 o
  13   6   5        3.24        0.51     12.64 o
  -7   7   5       22.81       12.90     12.38 o
  -6   7   5      595.22      533.31     39.46 o
  -5   7   5      155.33      197.22     26.65 o
  -4   7   5      128.13      122.15     22.68 o
  -3   7   5       23.58        9.42      5.94 o
  -2   7   5      173.27      161.43     14.04 o
  -1   7   5     4074.22     4084.26     66.19 o
   0   7   5      333.96      344.32     16.68 o
   1   7   5      944.90      936.59     19.32 o
   2   7   5       55.94       59.98      7.72 o
   3   7   5     2606.28     2516.57     68.16 o
   4   7   5     4694.79     4756.74    100.27 o
   5   7   5      165.56      147.34     17.25 o
   6   7   5     3090.12     3082.48     51.41 o
   7   7   5      240.20      260.85     20.41 o
   8   7   5       75.79       78.18     10.41 o
   9   7   5      991.42      889.13     47.23 o
  10   7   5      399.00      352.58     35.79 o
  11   7   5      155.13       92.50     20.93 o
  12   7   5       40.71        7.00     12.90 o
  13   7   5       79.93      115.48     27.67 o
  -6   8   5      213.48      185.68     29.81 o
  -5   8   5      684.49      845.23     51.42 o
  -4   8   5        1.26        3.50      9.05 o
  -3   8   5      706.94      676.63     41.94 o
  -2   8   5     1085.29     1171.33     53.64 o
  -1   8   5      827.35      836.60     27.63 o
   0   8   5      567.90      527.67     21.41 o
   1   8   5      454.76      490.26     30.92 o
   2   8   5      470.29      452.53     17.83 o
   3   8   5      242.37      191.30     12.75 o
   4   8   5     1769.50     1704.64     56.80 o
   5   8   5      183.52      212.25     21.61 o
   6   8   5      511.53      507.94     29.47 o
   7   8   5        5.53        6.05      4.39 o
   8   8   5      509.65      564.46     26.22 o
   9   8   5       95.64      101.47     20.67 o
  10   8   5     1830.54     1853.86     73.37 o
  11   8   5      319.87      287.24     34.68 o
  12   8   5     2059.23     1960.20     84.47 o
  13   8   5        0.07       11.53     14.18 o
  -5   9   5       51.50       65.00     19.82 o
  -4   9   5      468.22      442.01     38.52 o
  -3   9   5       45.22       53.21     16.31 o
  -2   9   5       83.68       70.21     17.34 o
  -1   9   5       48.89       40.91     13.58 o
   0   9   5        1.33        9.65      8.20 o
   1   9   5     1724.20     1664.50     62.52 o
   2   9   5       36.17       45.35     13.15 o
   3   9   5      662.35      691.96     23.93 o
   4   9   5     2746.55     2837.93    100.06 o
   5   9   5     2769.29     2913.30     79.43 o
   6   9   5     2043.87     2041.34     64.06 o
   8   9   5      215.43      276.73     29.55 o
   9   9   5      978.34      923.21     49.88 o
  10   9   5      491.93      527.76     39.37 o
  11   9   5      797.79      793.64     50.99 o
  12   9   5      158.13      171.76     30.58 o
  13   9   5        0.69        8.11     14.95 o
  -4  10   5      302.52      257.26     36.64 o
  -3  10   5      429.95      509.65     41.85 o
  -2  10   5       20.88       16.40     13.92 o
  -1  10   5     3781.02     4030.66    116.76 o
   0  10   5       44.67       48.77     16.31 o
   1  10   5        5.77       13.41     10.51 o
   2  10   5      773.39      713.53     41.42 o
   3  10   5      169.21      159.81     22.55 o
   4  10   5     1261.80     1310.81     36.09 o
   5  10   5      663.39      679.32     26.65 o
   6  10   5      422.60      475.40     31.52 o
   7  10   5      165.67      160.92     21.44 o
   8  10   5      104.37      144.52     23.92 o
   9  10   5      686.49      746.84     45.52 o
  10  10   5      103.86      125.81     24.43 o
  11  10   5      670.13      667.49     48.00 o
  12  10   5      498.70      534.42     46.21 o
  -3  11   5      153.60      168.26     30.75 o
  -2  11   5      677.62      646.82     48.77 o
  -1  11   5        1.88        4.36     12.04 o
   0  11   5       21.72       23.40     14.26 o
   1  11   5      377.63      345.06     36.39 o
   2  11   5        2.52        4.44     10.51 o
   3  11   5      165.80      159.46     24.94 o
   4  11   5      165.01      171.42     24.85 o
   5  11   5      921.27      942.38     32.40 o
   6  11   5      570.03      578.07     32.84 o
   8  11   5        0.55        1.71     10.08 o
   9  11   5        0.08       -3.25     10.76 o
  10  11   5      302.23      339.85     37.41 o
  11  11   5      281.68      290.31     36.39 o
  -1  12   5      432.70      563.97     47.15 o
   0  12   5      102.00      117.95     25.20 o
   1  12   5      414.02      464.04     40.06 o
   2  12   5       54.76       78.32     21.27 o
   3  12   5       89.56       95.32     21.61 o
   4  12   5     1322.48     1178.77     57.57 o
   5  12   5      104.85      103.43     20.58 o
   6  12   5       26.38       40.14     15.54 o
   7  12   5        0.61        5.30      8.71 o
   2  13   5       33.87       40.83     17.59 o
   3  13   5      303.57      399.38     41.08 o
   4  13   5       63.98       56.29     19.47 o
   5  13   5      501.57      530.24     40.74 o
   8  13   5       55.50       40.83     16.23 o
   9  13   5      144.78      140.84     27.08 o
  -6  -9   6      371.93      365.05     42.28 o
  -5  -9   6      530.56      504.70     48.34 o
  -4  -9   6        5.70       -8.20      8.20 o
  -3  -9   6      387.37      319.52     39.12 o
  -2  -9   6       47.64       54.15     17.94 o
  -9  -8   6       87.23      110.27     25.79 o
  -8  -8   6       95.54       76.87     21.52 o
  -7  -8   6      959.59     1009.65     59.02 o
  -6  -8   6        5.32       17.94     14.35 o
  -5  -8   6       35.00       17.25     13.67 o
  -4  -8   6        9.34       18.88     14.18 o
  -3  -8   6       13.55        0.68      9.99 o
  -2  -8   6       46.44       41.53     11.23 o
  -1  -8   6      105.78       89.58     24.26 o
   0  -8   6       35.82       33.82     10.67 o
   1  -8   6      306.47      317.84     27.20 o
 -10  -7   6        5.08        9.65     14.09 o
  -9  -7   6        1.42        5.64     12.64 o
  -8  -7   6        0.42       -2.56     11.10 o
  -7  -7   6       33.22       -0.77     10.85 o
  -6  -7   6      882.14      849.16     50.65 o
  -5  -7   6      238.73      264.69     33.05 o
  -4  -7   6       92.54       96.34     20.50 o
  -3  -7   6     1053.26     1077.13     56.37 o
  -2  -7   6       89.87       73.03     12.80 o
  -1  -7   6     1995.10     1866.24     51.61 o
   0  -7   6      339.46      306.49     24.12 o
   1  -7   6      167.74      153.09     18.73 o
   2  -7   6      107.56       81.16     18.06 o
   3  -7   6       26.10       38.01     17.17 o
 -10  -6   6      148.62      170.15     28.66 o
  -9  -6   6      330.48      331.78     24.22 o
  -8  -6   6      143.76      147.85     26.22 o
  -7  -6   6     1428.51     1343.35     62.18 o
  -6  -6   6      695.21      649.30     41.94 o
  -5  -6   6      171.90      221.30     28.10 o
  -4  -6   6      844.91      807.05     46.63 o
  -3  -6   6     1554.67     1533.66     67.52 o
  -2  -6   6     2341.35     2215.70     52.73 o
  -1  -6   6      419.67      438.92     27.59 o
   0  -6   6     1803.99     1684.93     47.86 o
   1  -6   6     1149.36     1071.64     75.63 o
   2  -6   6        0.09        0.44      5.83 o
   3  -6   6      962.81     1050.56     59.79 o
   4  -6   6      129.41      118.12     25.71 o
   5  -6   6      805.16      696.62     51.59 o
 -11  -5   6       34.41       11.13     10.61 o
 -10  -5   6      557.39      609.55     30.84 o
  -9  -5   6       86.00      118.58     16.21 o
  -8  -5   6       17.26       21.75      9.03 o
  -7  -5   6       18.87       17.49      9.52 o
  -6  -5   6      549.64      530.17     55.99 o
  -5  -5   6       59.27       28.36     13.07 o
  -4  -5   6      168.39      181.67     24.68 o
  -3  -5   6       57.98       81.22     19.13 o
  -2  -5   6      523.40      586.97     25.18 o
  -1  -5   6     7262.62     7212.21    107.05 o
   0  -5   6      976.62      952.66     34.00 o
   1  -5   6      474.47      548.69     35.74 o
   2  -5   6       16.89       24.06      8.21 o
   3  -5   6       81.53       60.38     11.78 o
   4  -5   6      887.50      936.11     55.26 o
   5  -5   6      419.65      364.54     39.97 o
   6  -5   6       85.97       55.01     18.11 o
 -11  -4   6        4.30      -10.51     11.27 o
 -10  -4   6      927.86      958.19     41.98 o
  -9  -4   6      160.15      159.00     17.81 o
  -8  -4   6      621.54      704.31     29.51 o
  -7  -4   6     2473.25     2375.56     53.18 o
  -6  -4   6     1116.37     1136.28     34.48 o
  -5  -4   6      367.50      402.70     19.51 o
  -4  -4   6      475.39      468.61     26.05 o
  -3  -4   6      706.34      759.88     25.72 o
  -2  -4   6      929.19      962.93     30.07 o
  -1  -4   6        0.31        2.79      5.00 o
   0  -4   6       56.83       68.58     11.02 o
   1  -4   6      620.85      636.17     26.87 o
   2  -4   6      528.77      558.10     58.34 o
   3  -4   6       29.39       38.11      9.21 o
   4  -4   6       27.56       26.99     14.35 o
   5  -4   6     1263.77     1190.72     61.50 o
   6  -4   6      136.87       75.33     20.07 o
   7  -4   6      255.63      255.21     35.45 o
 -11  -3   6       16.17        6.58     13.58 o
 -10  -3   6       28.96        7.26     12.38 o
  -9  -3   6      310.01      290.06     33.23 o
  -8  -3   6       64.47       77.64     12.47 o
  -7  -3   6     1177.69     1106.09     34.54 o
  -6  -3   6      439.87      420.14     23.45 o
  -5  -3   6        8.39       10.71      6.41 o
  -4  -3   6      145.59      151.99     11.75 o
  -3  -3   6       78.06       70.13      7.39 o
  -2  -3   6     1014.37     1041.63     22.42 o
  -1  -3   6      634.73      605.53     16.76 o
   0  -3   6     1137.15     1113.26     32.58 o
   1  -3   6      987.51      926.84     41.55 o
   2  -3   6       30.80       38.39     11.40 o
   3  -3   6     1105.39     1045.69     50.82 o
   4  -3   6       51.84       45.78     15.54 o
   5  -3   6       24.05       21.35     12.47 o
   6  -3   6     1609.18     1503.24     68.93 o
   7  -3   6      175.89      163.99     28.27 o
   8  -3   6      170.93      163.05     28.27 o
 -11  -2   6       44.53       36.90     18.79 o
 -10  -2   6       43.39       26.14     14.69 o
  -9  -2   6      427.74      421.93     35.70 o
  -8  -2   6      681.66      645.71     41.25 o
  -7  -2   6      224.76      220.04     17.24 o
  -6  -2   6     2510.29     2375.67     49.25 o
  -5  -2   6     1706.03     1650.23     38.31 o
  -4  -2   6     2646.51     2696.48     38.08 o
  -3  -2   6      826.37      780.97     18.70 o
  -2  -2   6      171.70      171.38     12.55 o
  -1  -2   6     4657.12     4612.24     54.43 o
   0  -2   6       23.80       23.92      4.67 o
   1  -2   6      164.74      155.55     13.86 o
   2  -2   6       79.88       69.70     10.54 o
   3  -2   6      118.65      125.73     21.27 o
   4  -2   6      350.48      351.47     29.30 o
   5  -2   6      544.07      475.91     35.62 o
   6  -2   6      201.00      151.01     24.17 o
   7  -2   6      642.25      629.57     42.36 o
   8  -2   6       37.44       15.80     12.73 o
   9  -2   6      666.22      745.90     50.39 o
 -11  -1   6       91.52       66.11     20.16 o
 -10  -1   6      431.42      368.64     39.63 o
  -9  -1   6      762.81      870.17     51.25 o
  -8  -1   6      186.07      195.08     26.99 o
  -7  -1   6      885.80      894.86     45.70 o
  -6  -1   6       28.89       45.29     12.00 o
  -5  -1   6      800.72      814.85     37.20 o
  -4  -1   6       50.57       43.89      5.72 o
  -3  -1   6      830.02      793.78     18.12 o
  -2  -1   6      812.54      842.96     18.83 o
  -1  -1   6     2040.57     2078.37     31.69 o
   0  -1   6     3360.05     3380.34     43.30 o
   1  -1   6     7900.13     7812.65    118.64 o
   2  -1   6      185.07      148.54     13.28 o
   3  -1   6     4867.46     4811.41    111.72 o
   4  -1   6     2255.22     2345.15     74.82 o
   5  -1   6     2731.20     2676.92     52.63 o
   6  -1   6     1613.78     1598.25     40.81 o
   7  -1   6       30.06       40.31     15.12 o
   8  -1   6       99.73      143.32     25.28 o
   9  -1   6      149.21      139.56     25.71 o
  10  -1   6      168.79      152.03     27.42 o
 -11   0   6        1.79       -2.73     13.24 o
 -10   0   6      279.60      277.25     36.13 o
  -9   0   6      860.66      903.40     52.27 o
  -8   0   6      324.35      380.08     32.46 o
  -7   0   6       21.64        8.80      8.63 o
  -6   0   6     2391.95     2383.07     74.22 o
  -5   0   6      166.45      135.15      9.35 o
  -4   0   6     4517.61     4351.25     49.86 o
  -3   0   6     8582.64     8568.44     81.98 o
  -2   0   6      198.04      186.92      8.58 o
  -1   0   6     6693.29     6584.75     66.87 o
   0   0   6     4057.01     3997.95     47.37 o
   1   0   6     1318.82     1161.58     22.60 o
   2   0   6      170.66      154.85     18.71 o
   3   0   6      163.51      129.06     18.53 o
   4   0   6      534.94      526.22     32.46 o
   5   0   6        6.59        2.48      8.37 o
   6   0   6        3.51        9.73      8.37 o
   7   0   6     1663.88     1592.89     65.98 o
   8   0   6      201.76      202.08     29.55 o
   9   0   6      576.15      680.06     30.29 o
  10   0   6      156.17      146.48     25.20 o
  11   0   6      438.45      472.92     39.37 o
 -11   1   6        0.31        4.44     13.58 o
 -10   1   6     1254.28     1317.64     67.90 o
  -9   1   6       29.25       28.19     15.37 o
  -8   1   6       19.01       20.84     12.64 o
  -7   1   6     4572.99     4602.58    117.10 o
  -6   1   6      550.98      581.14     35.70 o
  -5   1   6      326.32      369.06     15.94 o
  -4   1   6     2359.51     2515.35     28.93 o
  -3   1   6       60.62       58.21      6.02 o
  -2   1   6      236.19      221.13      8.74 o
  -1   1   6        2.82        5.02      3.26 o
   0   1   6      247.82      289.90     10.22 o
   1   1   6     2060.94     2062.36     30.65 o
   2   1   6     1083.21     1061.92     40.49 o
   3   1   6     1191.35      983.34     40.06 o
   4   1   6      700.46      730.01     35.96 o
   5   1   6     3254.26     3212.67     85.84 o
   6   1   6     1852.61     1947.13     66.79 o
   7   1   6     1733.43     1748.23     43.80 o
   8   1   6      132.38      157.46     23.62 o
   9   1   6      154.00      166.53     17.68 o
  10   1   6      551.09      506.17     81.27 o
  11   1   6      224.72      216.62     52.31 o
 -10   2   6        1.55       -3.42     10.42 o
  -9   2   6       17.30       -7.52      9.74 o
  -8   2   6        2.30       -4.61      8.54 o
  -7   2   6       73.88       60.81     15.54 o
  -6   2   6     2620.42     2711.70     51.47 o
  -5   2   6       35.71       22.77     10.12 o
  -4   2   6     2903.25     2781.96     36.21 o
  -3   2   6     1206.47     1284.44     22.74 o
  -2   2   6     1872.18     1782.73     22.26 o
  -1   2   6     9687.12     9032.29     71.08 o
   0   2   6     1166.57     1230.89     34.81 o
   1   2   6      143.32      122.22      9.87 o
   2   2   6       10.07        0.94      4.27 o
   3   2   6      142.69      116.25     15.20 o
   4   2   6      517.08      601.38     31.35 o
   5   2   6      931.30      850.96     38.78 o
   6   2   6      815.66      883.33     40.83 o
   7   2   6      307.90      257.49     17.84 o
   8   2   6      194.26      195.47     17.33 o
   9   2   6        0.08        9.12      7.14 o
  10   2   6        0.18        4.22      7.15 o
  11   2   6      514.77      549.54     41.94 o
  12   2   6       76.28       89.68     24.00 o
 -10   3   6      326.48      394.43     41.17 o
  -9   3   6       39.74       10.59     11.27 o
  -8   3   6     1756.95     1904.85     75.16 o
  -7   3   6      166.18      152.97     24.34 o
  -6   3   6      498.46      567.89     23.07 o
  -5   3   6     2449.04     2340.08     47.24 o
  -4   3   6      393.80      363.51     16.97 o
  -3   3   6      146.93      161.64     12.16 o
  -2   3   6      252.20      253.07     13.08 o
  -1   3   6     1922.16     1839.59     36.02 o
   0   3   6      120.03      152.73      8.67 o
   1   3   6       26.69       23.61      6.11 o
   2   3   6       92.26      114.96     14.35 o
   3   3   6        3.36       12.47      5.89 o
   4   3   6     2812.19     2534.42     66.79 o
   5   3   6     1168.62     1092.76     42.62 o
   6   3   6        2.47       -1.54      4.78 o
   7   3   6     2350.71     2321.06     69.53 o
   8   3   6      391.34      419.62     21.35 o
   9   3   6     3996.08     3779.75     71.70 o
  10   3   6      603.78      629.83     28.63 o
  11   3   6      240.79      185.60     29.98 o
  12   3   6      535.86      510.51     43.13 o
  -9   4   6      178.78      180.30     30.24 o
  -8   4   6       63.02       57.40     17.68 o
  -7   4   6       49.85       38.01     14.18 o
  -6   4   6        1.50       11.95      6.12 o
  -5   4   6       22.09       14.33      5.92 o
  -4   4   6      949.24      918.10     28.05 o
  -3   4   6      140.98      133.79     12.00 o
  -2   4   6     8178.51     8290.38    103.97 o
  -1   4   6     3848.33     3871.94     59.75 o
   0   4   6     1681.67     1678.95     61.20 o
   1   4   6    15314.90    14868.96    161.61 o
   2   4   6     2164.37     2296.18     40.98 o
   3   4   6        3.75        5.38      4.10 o
   4   4   6     4041.59     4398.70     93.01 o
   5   4   6     1170.10     1281.69     45.18 o
   6   4   6      103.43      149.30     18.28 o
   7   4   6      413.03      403.66     27.16 o
   8   4   6      196.04      195.98     16.56 o
   9   4   6       44.69       43.43      9.87 o
  10   4   6      869.50      894.24     63.63 o
  11   4   6      373.16      430.56     37.50 o
  12   4   6        8.96        5.55     11.79 o
  -9   5   6      310.09      336.86     38.44 o
  -8   5   6      538.68      493.34     39.12 o
  -7   5   6      242.81      233.49     27.80 o
  -6   5   6     2124.14     2213.87     51.77 o
  -5   5   6       98.42      146.06     14.77 o
  -4   5   6      902.53      906.32     29.15 o
  -3   5   6     1542.43     1441.48     35.84 o
  -2   5   6        0.01       -1.19      3.17 o
  -1   5   6      376.46      328.69     17.47 o
   0   5   6     1307.73     1342.08     32.10 o
   1   5   6     1555.33     1562.59     34.39 o
   2   5   6      204.05      215.58     17.59 o
   3   5   6       12.96        6.51      3.77 o
   4   5   6     1063.73     1081.56     27.62 o
   5   5   6     2279.79     2528.01     66.11 o
   6   5   6      282.89      266.14     21.01 o
   7   5   6     1950.65     1925.18     59.28 o
   8   5   6      108.95      111.89     17.00 o
   9   5   6     3871.46     3973.45     72.12 o
  10   5   6       36.98       44.33     15.46 o
  11   5   6      708.42      717.03     47.40 o
  12   5   6      901.14      889.99     56.12 o
  13   5   6       72.43       45.95     20.41 o
  -8   6   6       46.42       75.67     21.18 o
  -7   6   6      778.21      883.73     53.77 o
  -6   6   6       10.88        5.21      7.19 o
  -5   6   6      142.23      149.52     15.88 o
  -4   6   6       88.51       78.92     11.35 o
  -3   6   6        4.89       -0.14      4.29 o
  -2   6   6        3.44        7.57     11.32 o
  -1   6   6        0.15       -0.15      3.37 o
   0   6   6     1151.17     1076.81     38.65 o
   1   6   6     2165.97     2221.92     91.36 o
   2   6   6     3383.02     3370.43     80.46 o
   3   6   6     3445.27     3314.74     79.52 o
   4   6   6      210.10      208.85     17.77 o
   5   6   6      656.89      712.92     33.10 o
   6   6   6     3951.55     3900.32     88.40 o
   7   6   6      523.97      565.08     30.83 o
   8   6   6       73.54       62.86     13.58 o
   9   6   6      112.18       83.61     12.51 o
  10   6   6       50.62       53.72     17.00 o
  11   6   6       37.65       55.77     18.45 o
  12   6   6       84.63       53.72     18.96 o
  13   6   6       47.60       70.72     23.83 o
  -7   7   6       15.32        6.58     12.04 o
  -6   7   6     1628.19     1415.36     64.23 o
  -5   7   6      145.73      178.45     30.24 o
  -4   7   6      707.93      677.96     27.50 o
  -3   7   6        7.53       12.20      6.01 o
  -2   7   6       62.25       52.80      9.28 o
  -1   7   6     2112.93     1960.71     43.36 o
   0   7   6      304.04      322.63     17.85 o
   1   7   6      555.38      564.12     26.90 o
   2   7   6      511.17      591.82     32.37 o
   3   7   6       24.04       35.10     10.42 o
   4   7   6       42.92       64.49     13.32 o
   5   7   6       48.38       51.14      8.05 o
   6   7   6      564.71      547.21     20.59 o
   7   7   6       18.86       21.61      8.88 o
   8   7   6      331.45      343.95     24.85 o
   9   7   6     4332.94     4082.67    110.69 o
  10   7   6        3.02        1.02     10.51 o
  11   7   6      882.63      858.64     53.13 o
  12   7   6      581.52      534.25     43.99 o
  13   7   6       40.69       33.91     17.51 o
  -6   8   6       43.47       13.15     12.56 o
  -5   8   6      262.28      276.65     33.57 o
  -4   8   6       37.00       18.19     11.10 o
  -3   8   6      325.87      311.94     29.77 o
  -2   8   6       56.82       66.69     10.67 o
  -1   8   6       68.16       81.71     11.17 o
   0   8   6       84.62       87.29     11.62 o
   1   8   6      583.47      549.62     33.31 o
   2   8   6     4431.58     4296.63    102.07 o
   3   8   6      396.24      426.46     28.61 o
   4   8   6     1402.71     1498.80     53.72 o
   5   8   6     2166.84     2226.42     66.54 o
   6   8   6      129.03      133.50     22.85 o
   7   8   6     3109.47     3131.32     65.77 o
   8   8   6      223.86      208.66     21.44 o
   9   8   6        1.58        1.62     10.08 o
  10   8   6      225.30      227.19     30.32 o
  11   8   6      210.02      205.16     30.75 o
  12   8   6        1.45        8.46     12.73 o
  13   8   6       97.03       76.10     22.80 o
  -5   9   6      179.42      137.09     26.22 o
  -4   9   6     1523.92     1544.58     70.98 o
  -3   9   6       13.12       15.46     12.30 o
  -2   9   6      531.72      600.70     41.25 o
  -1   9   6     2708.65     2855.14     89.85 o
   0   9   6      804.77      808.07     28.97 o
   1   9   6      366.45      374.53     28.95 o
   2   9   6        4.47       -2.56      7.17 o
   3   9   6      424.93      451.14     31.60 o
   4   9   6       70.60       77.04     16.06 o
   5   9   6      143.30      150.07     21.10 o
   6   9   6      520.12      528.01     32.37 o
   7   9   6      304.34      300.61     17.15 o
   8   9   6        1.00        1.37      5.44 o
   9   9   6      313.40      270.67     30.83 o
  10   9   6      459.26      428.42     36.64 o
  11   9   6      469.39      525.37     42.53 o
  12   9   6       40.32       59.45     20.76 o
  -4  10   6       53.27       45.35     17.68 o
  -3  10   6      124.56      120.60     25.20 o
  -2  10   6       30.54        8.03     11.27 o
  -1  10   6        0.05       -4.44      8.03 o
   0  10   6       53.81       52.53     15.80 o
   1  10   6        3.65       -2.65      8.03 o
   2  10   6       59.17       59.10     16.40 o
   3  10   6      216.15      248.80     27.93 o
   4  10   6     1838.67     1839.60     66.45 o
   5  10   6      740.00      792.88     41.77 o
   6  10   6       95.59       84.05     17.25 o
   7  10   6     1426.49     1468.99     57.14 o
   9  10   6      858.59      940.13     52.02 o
  10  10   6      419.12      457.38     38.35 o
  11  10   6        7.68        2.39     11.96 o
  12  10   6      270.23      174.50     32.03 o
  -3  11   6      243.16      218.06     34.08 o
  -2  11   6      156.89      127.01     25.37 o
  -1  11   6      180.55      119.49     24.51 o
   0  11   6     2351.39     2337.37     87.55 o
   1  11   6       37.32       33.23     14.61 o
   2  11   6       17.03        5.98     11.02 o
   3  11   6      825.98      863.77     47.40 o
   4  11   6       33.23       36.73     14.01 o
   5  11   6      401.28      416.55     33.48 o
   6  11   6      135.91      100.87     19.82 o
   7  11   6      379.26      408.35     32.03 o
   9  11   6      136.33      145.54     26.05 o
  10  11   6      313.19      302.44     35.45 o
  11  11   6        1.75       -1.11     12.56 o
  -1  12   6      181.65      201.74     33.82 o
   0  12   6      114.15       86.18     23.49 o
   1  12   6        0.70        3.33     12.64 o
   2  12   6       81.65       88.06     21.10 o
   3  12   6        0.05       -9.40      9.40 o
   4  12   6      270.76      227.45     29.55 o
   5  12   6        5.88        9.22     11.96 o
   6  12   6      817.80      833.70     47.15 o
   9  12   6     1213.35     1349.25     65.08 o
  10  12   6       39.75       37.67     18.28 o
   2  13   6      682.47      666.81     48.17 o
   3  13   6      207.36      173.39     29.81 o
   4  13   6        4.72       30.49     15.03 o
   5  13   6      922.58      899.56     53.38 o
   6  13   6      305.90      363.00     37.15 o
  -7  -8   7      227.82      273.40     38.09 o
  -6  -8   7      560.02      552.44     46.04 o
  -5  -8   7       11.00       12.98     13.92 o
  -4  -8   7       44.28       50.73     19.22 o
  -3  -8   7      383.63      385.38     42.45 o
  -2  -8   7      940.33      875.47     55.18 o
  -1  -8   7        7.94       -0.31      7.30 o
   0  -8   7        1.92       -1.71      7.47 o
  -9  -7   7      118.04      171.59     30.15 o
  -8  -7   7      221.31      274.09     36.39 o
  -7  -7   7       27.12        3.67     12.81 o
  -6  -7   7      263.36      312.18     37.41 o
  -5  -7   7       57.42       31.09     16.74 o
  -4  -7   7       42.32       26.56     15.12 o
  -3  -7   7      131.26      132.30     26.05 o
  -2  -7   7      240.51      229.34     54.07 o
  -1  -7   7       13.54        8.75      7.59 o
   0  -7   7      293.07      281.41     24.47 o
   1  -7   7        1.43       -0.35      6.73 o
   2  -7   7      190.22      195.09     22.31 o
  -9  -6   7       27.32       18.53     15.54 o
  -8  -6   7       19.29       21.18     13.15 o
  -7  -6   7      679.66      531.94     41.00 o
  -6  -6   7      139.91      114.88     22.98 o
  -5  -6   7      117.99      129.06     24.34 o
  -4  -6   7     1437.54     1506.75     66.62 o
  -3  -6   7       64.86       93.70     21.95 o
  -2  -6   7     3445.62     3339.70     69.60 o
  -1  -6   7      513.99      525.53     27.26 o
   0  -6   7      450.39      432.03     64.96 o
   1  -6   7      641.00      617.10     30.89 o
   2  -6   7      139.18      148.78     33.65 o
   3  -6   7      137.54      113.60     25.62 o
   4  -6   7        2.70       10.42     13.92 o
 -10  -5   7      445.73      479.30     28.02 o
  -9  -5   7      292.85      253.52     73.71 o
  -8  -5   7     1640.86     1530.86     45.77 o
  -7  -5   7        0.31        8.20     11.62 o
  -6  -5   7      212.99      207.21     27.42 o
  -5  -5   7      555.65      593.27     39.20 o
  -4  -5   7       86.00       97.63     20.33 o
  -3  -5   7      262.99      275.13     26.35 o
  -2  -5   7     1136.77     1031.01     57.18 o
  -1  -5   7      284.06      288.97     21.03 o
   0  -5   7      291.88      290.03     25.67 o
   1  -5   7        1.35        2.65      5.92 o
   2  -5   7      436.45      420.62     26.39 o
   3  -5   7       58.92       24.51     13.24 o
   4  -5   7     1572.10     1372.74     70.55 o
   5  -5   7      477.16      407.93     43.39 o
 -10  -4   7       20.66       14.05      9.66 o
  -9  -4   7       18.73       13.92     10.12 o
  -8  -4   7        0.99        1.39      7.03 o
  -7  -4   7       31.10       39.90     11.53 o
  -6  -4   7      264.09      280.59     19.53 o
  -5  -4   7       29.06       20.91     16.27 o
  -4  -4   7       45.83       40.49     14.01 o
  -3  -4   7       37.91       41.02      8.65 o
  -2  -4   7     2101.18     2107.73     48.70 o
  -1  -4   7      334.81      296.88     28.83 o
   0  -4   7      226.97      202.69     18.15 o
   1  -4   7       52.98       70.13     11.96 o
   2  -4   7      157.64      150.55     17.37 o
   3  -4   7     1678.60     1605.99     69.27 o
   4  -4   7      402.97      332.25     37.41 o
   5  -4   7       63.05       75.42     21.10 o
   6  -4   7       16.47        3.16      9.65 o
   7  -4   7       66.95       46.21     19.39 o
 -11  -3   7      368.80      414.08     44.24 o
 -10  -3   7       16.19       14.35     12.90 o
  -9  -3   7     1258.53     1330.73     42.83 o
  -8  -3   7      399.51      409.89     27.89 o
  -7  -3   7      477.50      463.80     23.25 o
  -6  -3   7      898.40      891.27     42.75 o
  -5  -3   7       30.33       36.26      8.21 o
  -4  -3   7      567.17      570.20     67.77 o
  -3  -3   7        8.77        8.57      4.27 o
  -2  -3   7      365.35      352.24     14.18 o
  -1  -3   7       31.35       28.91      8.11 o
   0  -3   7      134.89      131.39     14.72 o
   1  -3   7       32.14       37.49      8.69 o
   2  -3   7        1.20        6.82      6.36 o
   3  -3   7        2.49       -6.49      6.49 o
   4  -3   7     1437.59     1444.48     65.25 o
   5  -3   7       33.63       21.10     12.73 o
   6  -3   7      461.34      460.62     39.37 o
   7  -3   7      361.80      434.06     44.41 o
   8  -3   7       10.90       22.38     15.46 o
 -11  -2   7      257.19      229.33     35.36 o
 -10  -2   7       16.40        2.99     10.51 o
  -9  -2   7       27.90       31.69     14.18 o
  -8  -2   7      471.98      488.25     24.32 o
  -7  -2   7      133.13      144.29     15.24 o
  -6  -2   7       19.98        7.09      6.58 o
  -5  -2   7        0.58        2.74      6.49 o
  -4  -2   7     1472.31     1512.66     40.40 o
  -3  -2   7      781.89      789.89     20.26 o
  -2  -2   7      635.57      600.27     17.53 o
  -1  -2   7        0.00        2.81      3.58 o
   0  -2   7      626.44      582.35     20.69 o
   1  -2   7      343.09      329.24     22.63 o
   2  -2   7      524.23      534.98     24.56 o
   3  -2   7     2010.82     2239.92     77.64 o
   4  -2   7     2656.40     2662.88     87.21 o
   5  -2   7      381.83      426.89     35.70 o
   6  -2   7        3.12       -3.07      8.03 o
   7  -2   7       35.44       26.82     15.03 o
   8  -2   7      337.45      298.94     37.84 o
   9  -2   7       28.24       18.02     14.43 o
 -11  -1   7       15.14       41.77     18.19 o
 -10  -1   7      125.59       96.86     22.80 o
  -9  -1   7       93.89      114.28     24.26 o
  -8  -1   7      127.28      139.56     24.17 o
  -7  -1   7     3989.79     4000.15    101.34 o
  -6  -1   7      594.95      609.59     23.88 o
  -5  -1   7       37.04       43.40     18.96 o
  -4  -1   7     5155.48     5326.10     61.20 o
  -3  -1   7      189.04      216.10     10.86 o
  -2  -1   7     5122.89     4985.64     58.53 o
  -1  -1   7      130.03      134.31      9.38 o
   0  -1   7        8.33        6.70      3.72 o
   1  -1   7      870.17      836.02     47.70 o
   2  -1   7      123.14      152.11     14.55 o
   3  -1   7      249.89      255.72     27.16 o
   4  -1   7        1.60        8.20      8.28 o
   5  -1   7       28.24       54.75     16.14 o
   6  -1   7     1173.91     1014.95     52.96 o
   7  -1   7      139.11      125.30     23.83 o
   8  -1   7      374.09      419.20     40.14 o
   9  -1   7     1048.40     1095.06     60.13 o
 -11   0   7      362.83      365.99     43.99 o
 -10   0   7      502.31      449.01     44.76 o
  -9   0   7      114.13      132.13     25.37 o
  -8   0   7      785.94      785.79     47.83 o
  -7   0   7      251.97      286.56     30.41 o
  -6   0   7      488.75      434.59     19.87 o
  -5   0   7       78.90       63.27      9.19 o
  -4   0   7     1518.11     1557.04     27.52 o
  -3   0   7      657.86      686.46     20.98 o
  -2   0   7     1106.49     1072.63     22.16 o
  -1   0   7     3210.53     3121.60     42.02 o
   0   0   7      838.89      854.05     20.15 o
   1   0   7       71.73       70.72      7.30 o
   2   0   7     2994.11     2734.03     76.79 o
   3   0   7       96.75      124.10     19.39 o
   4   0   7     7241.60     7234.79    151.78 o
   5   0   7     2454.19     2452.77     80.37 o
   6   0   7      709.00      703.19     42.88 o
   7   0   7      494.28      501.29     60.39 o
   8   0   7        0.92       12.73     11.70 o
   9   0   7      506.79      513.75     40.06 o
  10   0   7      399.76      411.17     40.57 o
 -10   1   7      314.22      286.47     37.58 o
  -9   1   7       24.34       26.31     13.92 o
  -8   1   7      167.82      156.47     25.71 o
  -7   1   7      592.17      609.84     40.06 o
  -6   1   7       12.03        6.32      8.54 o
  -5   1   7      733.38      674.37     14.71 o
  -4   1   7      342.30      342.66     16.08 o
  -3   1   7      266.25      238.43     10.14 o
  -2   1   7     6936.23     6910.73     70.82 o
  -1   1   7       24.72       27.50      4.69 o
   0   1   7     6814.72     6576.14     69.14 o
   1   1   7      179.36      189.45      9.78 o
   2   1   7     1173.35     1221.56     46.89 o
   3   1   7     1804.62     1803.64     60.13 o
   4   1   7     1158.04     1146.14     48.77 o
   5   1   7        4.48       14.78      8.80 o
   6   1   7        1.91        5.38      8.63 o
   7   1   7       37.65       25.23      7.99 o
   8   1   7      188.21      194.20     18.24 o
   9   1   7        7.73        0.72      7.30 o
  10   1   7      337.64      349.81     25.48 o
  11   1   7     1280.72     1250.08     63.55 o
 -10   2   7      210.20      231.89     35.53 o
  -9   2   7      891.62      979.33     57.91 o
  -8   2   7     1015.82     1066.19     57.23 o
  -7   2   7      269.62      314.23     32.97 o
  -6   2   7        7.81       39.12     13.84 o
  -5   2   7      374.57      359.84     20.29 o
  -4   2   7       27.67       11.79      8.03 o
  -3   2   7      316.24      343.82      9.89 o
  -2   2   7       82.64       69.76      5.25 o
  -1   2   7      472.03      483.20     18.33 o
   0   2   7      261.73      316.14     11.20 o
   1   2   7     3246.65     3243.48     53.82 o
   2   2   7        4.42       12.38      7.00 o
   3   2   7      458.80      466.95     27.93 o
   4   2   7     4662.50     4419.45    102.32 o
   5   2   7       18.73        9.82      7.60 o
   6   2   7     4009.09     4144.94    103.86 o
   7   2   7     1994.05     1930.30     68.93 o
   8   2   7      237.16      234.63     27.37 o
   9   2   7      268.89      320.38     23.45 o
  10   2   7       11.43       13.83      8.50 o
  11   2   7      610.13      641.98     32.10 o
 -10   3   7       21.21       13.92     15.72 o
  -9   3   7       33.80       15.46     14.86 o
  -8   3   7        0.11       17.59     12.38 o
  -7   3   7      642.52      665.70     43.22 o
  -6   3   7      945.31      892.72     47.32 o
  -5   3   7      127.28      156.43     15.59 o
  -4   3   7      434.59      426.93     19.13 o
  -3   3   7     3233.66     3090.57     54.38 o
  -2   3   7     5302.42     5162.59     73.11 o
  -1   3   7     3427.07     3346.32     43.92 o
   0   3   7     9447.23     9533.21     91.62 o
   1   3   7       47.47       54.71      7.81 o
   2   3   7      225.63      214.81     18.28 o
   3   3   7     2681.06     2603.43     69.53 o
   4   3   7        0.98        5.04      5.21 o
   5   3   7     2295.66     2119.40     65.68 o
   6   3   7       10.46        5.81      7.60 o
   7   3   7     2410.38     2306.71     72.86 o
   8   3   7      131.85      126.20     15.04 o
   9   3   7       56.71       58.78     11.87 o
  10   3   7      732.70      759.26     32.50 o
  11   3   7       95.46       83.53     21.44 o
  12   3   7      757.14      853.01     55.86 o
  -9   4   7      695.72      746.75     51.67 o
  -8   4   7      550.81      463.96     38.95 o
  -7   4   7     2909.05     2756.83     91.13 o
  -6   4   7       76.84       85.35     13.88 o
  -5   4   7       14.15       14.76      6.22 o
  -4   4   7     1011.73     1016.84     31.09 o
  -3   4   7      214.17      229.77     15.12 o
  -2   4   7     1862.75     1762.82     38.91 o
  -1   4   7     1063.73     1063.66     28.99 o
   0   4   7      112.13      110.52     11.04 o
   1   4   7      489.39      519.80     28.48 o
   2   4   7      210.80      205.45     23.40 o
   3   4   7      695.14      661.00     31.86 o
   4   4   7     1130.61     1203.02     45.35 o
   5   4   7        4.69        6.06      6.66 o
   6   4   7     4653.41     4426.71    102.07 o
   7   4   7      193.97      167.92     21.69 o
   8   4   7      631.74      695.17     38.86 o
   9   4   7     1033.12     1129.33     66.28 o
  10   4   7      222.45      282.66     24.81 o
  11   4   7     1450.54     1358.04     66.19 o
  12   4   7       42.41       26.48     16.66 o
  -9   5   7      279.87      276.99     37.07 o
  -8   5   7        1.70       -0.77     10.85 o
  -7   5   7       98.25       95.75     21.44 o
  -6   5   7      287.83      295.55     26.05 o
  -5   5   7      117.36      117.83     13.95 o
  -4   5   7       46.72       40.65     13.62 o
  -3   5   7       20.40      171.08     19.90 o
  -2   5   7     3675.99     3750.82     63.68 o
  -1   5   7     3695.27     3763.45     62.61 o
   0   5   7     1803.42     1714.78     38.53 o
   1   5   7     1643.42     1710.77     38.13 o
   2   5   7     6392.15     6111.65    111.12 o
   3   5   7     1033.38     1103.68     29.18 o
   4   5   7     4523.35     4477.28     98.56 o
   5   5   7     2499.29     2459.43     69.27 o
   6   5   7      103.98      110.10     17.34 o
   7   5   7       69.97       72.00     14.86 o
   8   5   7      945.80      929.28     43.56 o
   9   5   7        9.87        4.31      7.47 o
  10   5   7       81.14       92.30     26.73 o
  11   5   7       27.83       11.27     12.64 o
  12   5   7     1158.01     1087.46     62.01 o
  -8   6   7       78.06       68.59     21.27 o
  -7   6   7     1229.78     1238.68     41.85 o
  -6   6   7      281.47      276.10     21.27 o
  -5   6   7      197.37      204.14     18.06 o
  -4   6   7        9.63        9.87      6.20 o
  -3   6   7      285.02      263.45     25.54 o
  -2   6   7     2754.80     2561.39     52.03 o
  -1   6   7      214.95      192.63     15.01 o
   0   6   7      812.92      827.69     26.75 o
   1   6   7       10.79       73.37     13.92 o
   2   6   7        4.16        1.79      5.55 o
   3   6   7      228.04      237.88     14.19 o
   4   6   7     3760.93     3810.76     62.18 o
   5   6   7      638.24      635.04     32.97 o
   6   6   7      313.44      338.83     25.20 o
   7   6   7      353.02      375.64     26.82 o
   8   6   7      491.04      440.89     29.21 o
   9   6   7     2068.26     1913.36     48.32 o
  10   6   7     1173.87     1111.46     57.31 o
  11   6   7     1801.17     1828.92     77.38 o
  12   6   7      145.90      204.30     32.54 o
  -7   7   7       51.24       49.33     12.25 o
  -6   7   7        2.27       14.36      8.10 o
  -5   7   7       16.76       21.99      8.43 o
  -4   7   7      429.31      420.16     22.37 o
  -3   7   7        0.34       -1.79      5.02 o
  -2   7   7      967.60      932.21     38.31 o
  -1   7   7      789.80      768.04     27.24 o
   0   7   7     1577.12     1567.33     39.20 o
   1   7   7      458.24      441.57     24.17 o
   2   7   7      228.77      238.21     23.57 o
   3   7   7        0.23       12.73      8.20 o
   4   7   7    11062.27    11559.70    137.38 o
   5   7   7     1675.72     1742.44     39.94 o
   6   7   7     1017.17     1042.19     43.73 o
   7   7   7      349.46      371.54     27.16 o
   8   7   7      832.11      919.46     42.45 o
   9   7   7      177.59      187.39     22.38 o
  10   7   7        9.03       21.78     13.50 o
  11   7   7       22.19       19.30     14.95 o
  12   7   7        4.28      -10.16     10.16 o
  -6   8   7      114.45       99.76     22.55 o
  -5   8   7     1126.01     1054.75     55.69 o
  -4   8   7      159.23      187.39     18.22 o
  -3   8   7      527.72      465.78     23.50 o
  -2   8   7     5842.27     5641.41     90.00 o
  -1   8   7      119.65      106.14     12.95 o
   0   8   7      123.42      167.75     20.07 o
   1   8   7     1096.41     1045.23     32.45 o
   2   8   7       42.76       72.34     15.89 o
   3   8   7      115.27      133.07     19.90 o
   4   8   7     1074.24     1108.98     47.40 o
   5   8   7        2.31        5.86      5.09 o
   6   8   7      353.66      365.55     18.47 o
   7   8   7     2510.23     2456.27     72.34 o
   8   8   7       69.73       89.51     16.91 o
   9   8   7      520.40      528.01     33.57 o
  10   8   7     1454.03     1323.62     63.29 o
  11   8   7      294.87      274.94     35.02 o
  12   8   7      602.38      529.38     45.52 o
  -5   9   7       59.76       73.03     20.16 o
  -4   9   7       10.84       25.79     14.09 o
  -3   9   7       81.15       98.39     20.33 o
  -2   9   7      114.56       57.23     16.14 o
  -1   9   7      203.49      199.08     22.85 o
   0   9   7      693.64      714.09     27.99 o
   1   9   7       29.48       17.34      8.97 o
   2   9   7       11.29        4.10      8.54 o
   3   9   7      421.73      412.79     30.58 o
   4   9   7     1562.84     1574.65     59.45 o
   5   9   7      212.20      264.69     27.25 o
   6   9   7     3036.76     3177.59     60.42 o
   7   9   7      359.53      347.88     29.04 o
   8   9   7      165.49      166.89     22.12 o
  10   9   7       10.97        2.90     11.19 o
  11   9   7      567.11      516.57     41.85 o
  12   9   7        0.18      -11.36     11.36 o
  -4  10   7        0.53        4.61     11.19 o
  -3  10   7      824.65      796.63     51.33 o
  -2  10   7      710.47      726.77     47.15 o
  -1  10   7     1257.84     1269.39     60.64 o
   0  10   7      699.27      700.97     43.90 o
   1  10   7      858.68      832.68     46.89 o
   2  10   7        1.55       -0.77      7.52 o
   3  10   7     1072.48     1137.26     53.13 o
   4  10   7     1077.45     1133.50     52.36 o
   5  10   7       33.28       25.11     11.62 o
   6  10   7       22.40        9.57      9.99 o
   7  10   7       11.26       16.39      6.92 o
   8  10   7      153.21      134.77     14.14 o
  10  10   7       22.01       22.80     14.52 o
  11  10   7       42.06       70.12     20.16 o
  12  10   7     1042.62     1212.59     67.56 o
  -2  11   7      175.32      139.14     25.79 o
  -1  11   7       44.38       34.34     15.97 o
   0  11   7       71.00       84.56     20.50 o
   1  11   7      401.75      450.12     40.66 o
   2  11   7      276.86      280.75     32.63 o
   3  11   7       18.95        4.36      9.74 o
   4  11   7     1573.93     1478.99     63.46 o
   5  11   7     1004.18      985.05     49.88 o
   6  11   7      781.00      844.89     46.12 o
   7  11   7       86.91      153.66     24.26 o
   9  11   7      572.45      631.45     43.99 o
  10  11   7      606.26      675.18     47.75 o
  11  11   7      462.58      511.10     43.65 o
  -1  12   7      661.26      632.05     48.17 o
   0  12   7      552.83      554.15     44.07 o
   1  12   7      259.04      345.32     39.20 o
   2  12   7      229.82      238.21     32.37 o
   3  12   7        4.13       -5.55      9.05 o
   4  12   7      945.33      981.98     54.07 o
   5  12   7      802.73      847.11     49.54 o
   6  12   7        3.54       12.30     11.96 o
   7  12   7       36.36        6.24     11.36 o
   9  12   7        1.08        0.17     11.70 o
  10  12   7        5.29        4.10     13.75 o
   2  13   7       35.69       41.00     18.19 o
   3  13   7       14.85       18.53     13.07 o
   4  13   7       95.14       88.66     23.06 o
   5  13   7      547.19      632.64     45.44 o
   6  13   7      204.52      221.39     31.09 o
   7  13   7       56.06       89.26     21.44 o
  -7  -7   8      323.33      317.90     39.97 o
  -6  -7   8       91.85       85.84     22.98 o
  -5  -7   8      359.84      401.52     42.79 o
  -4  -7   8       22.25        3.93     12.47 o
  -3  -7   8      107.37       44.24     18.88 o
  -2  -7   8      559.77      396.05     41.34 o
  -1  -7   8      223.12      231.54     24.47 o
   0  -7   8      180.72      174.16     20.72 o
   1  -7   8       21.70       20.54     10.34 o
  -8  -6   8       37.02       14.52     14.26 o
  -7  -6   8     1422.30     1426.97     67.90 o
  -6  -6   8       60.24       36.90     17.51 o
  -5  -6   8       33.08       31.94     15.89 o
  -4  -6   8       95.12       88.74     21.52 o
  -3  -6   8      130.95       78.49     20.50 o
  -2  -6   8        9.51        6.47      8.02 o
  -1  -6   8       86.35       64.36     13.29 o
   0  -6   8       48.53       47.83     12.47 o
   1  -6   8      775.06      715.53     35.18 o
   2  -6   8       28.57       25.18     10.24 o
   3  -6   8      267.56      247.52     37.07 o
  -9  -5   8       29.53       26.70     19.60 o
  -8  -5   8      101.05       60.56     18.02 o
  -7  -5   8       76.66       70.04     19.64 o
  -6  -5   8      413.26      424.32     35.87 o
  -5  -5   8      109.96      120.00     23.57 o
  -4  -5   8      236.38      228.82     29.47 o
  -3  -5   8     1262.30     1204.39     58.59 o
  -2  -5   8       32.39       20.29     15.29 o
  -1  -5   8     2268.98     2187.46     55.45 o
   0  -5   8      522.26      518.98     27.45 o
   1  -5   8      156.91      158.46     19.08 o
   2  -5   8      663.65      630.48     32.25 o
   3  -5   8       24.09        2.14     12.98 o
   4  -5   8        9.33       24.51     15.54 o
 -10  -4   8      160.85      155.28     28.10 o
  -9  -4   8       75.02       93.22     24.17 o
  -8  -4   8      241.65      230.02     21.16 o
  -7  -4   8     1486.75     1504.81     63.59 o
  -6  -4   8      163.28      154.34     16.60 o
  -5  -4   8      839.29      855.14     46.46 o
  -4  -4   8       10.57       12.47      9.82 o
  -3  -4   8       15.66       10.42      9.14 o
  -2  -4   8     1942.21     1874.69     47.78 o
  -1  -4   8       31.25       36.64     20.24 o
   0  -4   8      128.78      148.04     17.18 o
   1  -4   8      124.80      119.12     15.87 o
   2  -4   8        6.83        7.12      7.88 o
   3  -4   8      871.13      907.93     54.15 o
   4  -4   8      204.66      164.67     29.04 o
   5  -4   8      101.26       97.20     24.77 o
   6  -4   8      686.67      735.74     54.58 o
 -10  -3   8       31.11       23.32     15.46 o
  -9  -3   8       70.17       56.46     18.11 o
  -8  -3   8        1.56       -2.08      7.47 o
  -7  -3   8       25.19       18.95      8.67 o
  -6  -3   8      141.06      133.40     17.00 o
  -5  -3   8      695.11      726.01     55.26 o
  -4  -3   8      121.08      118.04     13.15 o
  -3  -3   8       12.66       19.72      5.55 o
  -2  -3   8      472.52      452.60     34.34 o
  -1  -3   8     3073.12     3028.51     61.54 o
   0  -3   8     1107.46     1133.81     37.20 o
   1  -3   8      414.42      419.22     23.49 o
   2  -3   8       97.62      125.72     22.55 o
   3  -3   8       93.01       56.29     17.59 o
   4  -3   8     1823.46     1922.10     79.77 o
   5  -3   8       67.47       57.99     19.22 o
   6  -3   8       24.70       10.16     11.45 o
   7  -3   8        7.90        7.43     12.47 o
 -10  -2   8      680.63      622.14     46.63 o
  -9  -2   8       68.36       51.33     18.11 o
  -8  -2   8      410.07      399.90     34.76 o
  -7  -2   8     2054.87     2128.12     51.38 o
  -6  -2   8      125.44      127.24     17.77 o
  -5  -2   8     1558.94     1573.22     40.58 o
  -4  -2   8      707.19      694.43     26.11 o
  -3  -2   8      963.10      979.01     24.09 o
  -2  -2   8      414.23      404.10     21.52 o
  -1  -2   8       14.12       12.74      5.40 o
   0  -2   8      703.88      740.25     21.28 o
   1  -2   8      113.69      114.03     22.38 o
   2  -2   8      638.38      679.24     28.94 o
   3  -2   8       44.99       59.87     16.57 o
   4  -2   8      911.50      833.28     49.88 o
   5  -2   8      941.18      880.00     53.64 o
   6  -2   8      303.65      333.28     38.26 o
   7  -2   8      482.11      532.97     44.24 o
   8  -2   8      855.05      976.00     60.13 o
 -10  -1   8      262.71      212.42     32.97 o
  -9  -1   8        1.48       -3.67     10.08 o
  -8  -1   8      598.55      589.43     42.79 o
  -7  -1   8      717.64      725.66     44.07 o
  -6  -1   8      938.39      876.53     46.63 o
  -5  -1   8      184.33      197.41     15.55 o
  -4  -1   8      351.68      358.91     18.30 o
  -3  -1   8     1803.72     1741.37     32.00 o
  -2  -1   8      273.28      282.32     18.07 o
  -1  -1   8      880.93      885.70     22.30 o
   0  -1   8      313.21      328.84     13.88 o
   1  -1   8     2188.74     2105.84     54.75 o
   2  -1   8      257.15      270.29     19.64 o
   3  -1   8     1414.26     1421.33     61.33 o
   4  -1   8      481.16      550.82     39.12 o
   5  -1   8       93.16      147.93     25.88 o
   6  -1   8     2042.16     1980.61     79.60 o
   7  -1   8       40.99       58.51     19.47 o
   8  -1   8       14.98       12.13     12.30 o
   9  -1   8        5.34       -9.65      9.65 o
 -10   0   8        0.62        0.60     11.45 o
  -9   0   8       49.02       37.24     16.74 o
  -8   0   8      195.73      203.62     30.75 o
  -7   0   8      595.96      534.76     38.18 o
  -6   0   8      583.11      649.90     39.72 o
  -5   0   8     1750.92     1711.33     43.09 o
  -4   0   8       78.40       73.16     11.06 o
  -3   0   8     3416.45     3401.99     46.33 o
  -2   0   8     1210.50     1205.11     25.15 o
  -1   0   8     1536.15     1502.21     28.81 o
   0   0   8     1096.25     1061.30     24.04 o
   1   0   8       18.68       31.45      5.97 o
   2   0   8      201.67      233.26     25.54 o
   3   0   8       17.80       51.59     14.69 o
   4   0   8      736.29      864.45     47.06 o
   5   0   8       28.00       50.22     16.14 o
   6   0   8        6.52        0.68      8.71 o
   7   0   8     1100.75     1212.93     61.41 o
   8   0   8       72.85       77.47     21.78 o
   9   0   8      724.37      761.36     51.16 o
  10   0   8      836.92      850.02     55.26 o
 -10   1   8      320.42      386.32     44.16 o
  -9   1   8      995.07     1001.71     59.10 o
  -8   1   8       45.17       33.82     13.92 o
  -7   1   8      311.82      331.74     34.68 o
  -6   1   8      487.84      511.70     35.79 o
  -5   1   8      679.95      689.87     39.20 o
  -4   1   8        4.43        1.91      3.52 o
  -3   1   8     1324.49     1356.90     31.35 o
  -2   1   8      174.11      184.38     12.98 o
  -1   1   8      931.17      948.12     32.12 o
   0   1   8     1170.35     1241.23     25.34 o
   1   1   8     2435.23     2509.13     39.11 o
   2   1   8      272.07      273.06     25.97 o
   4   1   8     1322.31     1414.76     57.65 o
   5   1   8      404.22      426.20     33.65 o
   6   1   8     2236.89     2204.56     79.26 o
   7   1   8      278.93      229.93     30.15 o
   8   1   8     1355.27     1430.22     43.98 o
   9   1   8        2.02       -8.28      9.40 o
  10   1   8       44.94       34.59     16.31 o
 -10   2   8       25.89       41.77     18.62 o
  -9   2   8      116.16      103.01     24.26 o
  -8   2   8      183.04      249.32     34.42 o
  -7   2   8       15.92       27.67     13.50 o
  -6   2   8        1.59        0.51      9.48 o
  -5   2   8        5.17       11.07      4.42 o
  -4   2   8     1762.26     1836.21     32.19 o
  -3   2   8     2818.38     2855.50     41.30 o
  -2   2   8      159.46      157.24      9.02 o
  -1   2   8     3592.18     3687.35     60.35 o
   0   2   8     6407.37     6408.42     69.37 o
   1   2   8     1098.27     1088.93     72.39 o
   2   2   8     1024.39     1161.60     46.81 o
   3   2   8      707.02      713.19     37.84 o
   4   2   8      282.37      333.70     26.99 o
   5   2   8      246.53      295.18     29.21 o
   6   2   8      783.77      819.27     44.58 o
   7   2   8      684.72      654.34     42.19 o
   8   2   8      562.95      602.82     28.32 o
   9   2   8      957.48      991.92     42.07 o
  10   2   8      431.36      453.80     46.81 o
  11   2   8      153.39      158.52     20.01 o
  -9   3   8      108.36      163.14     29.72 o
  -8   3   8      272.98      246.33     33.82 o
  -7   3   8     2611.84     2603.17     89.85 o
  -6   3   8      152.85      157.84     24.43 o
  -5   3   8      892.06      942.54     63.76 o
  -4   3   8      355.81      378.02     18.75 o
  -3   3   8       46.36       45.68     10.33 o
  -2   3   8       18.72       17.52      4.41 o
  -1   3   8     1453.33     1491.39     28.37 o
   0   3   8      128.03      126.48     12.02 o
   1   3   8      402.42      376.20     17.54 o
   2   3   8     1147.44     1024.77     42.62 o
   3   3   8     1995.08     1920.22     62.35 o
   4   3   8       61.65       78.92     15.54 o
   5   3   8     3410.86     3413.56     92.24 o
   6   3   8     2798.42     2747.52     82.85 o
   7   3   8       92.64      110.78     19.99 o
   8   3   8      965.81      913.99     48.86 o
   9   3   8      709.11      699.51     31.55 o
  10   3   8      378.53      372.49     26.06 o
  11   3   8       35.29       18.75     10.22 o
  -9   4   8        7.92      -11.36     11.62 o
  -8   4   8       11.22       -0.85     10.85 o
  -7   4   8       10.58        4.10     11.02 o
  -6   4   8      155.65      224.21     29.72 o
  -5   4   8      241.65      274.34     30.83 o
  -4   4   8      465.32      439.15     21.16 o
  -3   4   8       44.82       61.19      9.56 o
  -2   4   8      876.51      828.08     27.29 o
  -1   4   8     2515.97     2414.01     38.44 o
   0   4   8       11.81       10.44      3.91 o
   1   4   8     3993.09     4072.21     52.95 o
   2   4   8      235.83      318.16     23.57 o
   3   4   8     4955.89     4734.28    105.82 o
   4   4   8      224.46      287.32     23.49 o
   5   4   8      963.05      984.63     44.76 o
   6   4   8      244.52      211.56     24.09 o
   7   4   8      153.10      160.32     22.89 o
   8   4   8      105.28      114.28     21.01 o
   9   4   8      189.08      175.12     34.81 o
  10   4   8       89.77       79.58     16.70 o
  11   4   8      376.01      373.41     27.03 o
  12   4   8       48.46       52.10     20.76 o
  -8   5   8      599.97      715.75     49.79 o
  -7   5   8     1131.98     1101.55     59.02 o
  -6   5   8      389.54      390.02     23.33 o
  -5   5   8     1478.50     1525.70     42.78 o
  -4   5   8      439.74      428.02     21.36 o
  -3   5   8        0.07        5.82      7.09 o
  -2   5   8       95.36       91.27     13.41 o
  -1   5   8      774.82      741.70     34.25 o
   0   5   8      611.49      665.09     55.39 o
   1   5   8     1828.53     1853.50     33.42 o
   2   5   8       13.61       19.60      5.70 o
   3   5   8      402.77      397.42     26.48 o
   4   5   8      527.06      538.69     31.43 o
   5   5   8     1826.86     1789.29     61.07 o
   6   5   8       12.12       20.58      9.31 o
   7   5   8      165.30      194.31     23.92 o
   8   5   8     1152.16     1218.48     53.21 o
   9   5   8     1960.26     1974.46     71.57 o
  10   5   8     1079.09     1044.35     38.22 o
  11   5   8       45.29       43.47     17.85 o
  12   5   8       60.70       58.42     22.04 o
  -8   6   8       13.24        4.19     13.41 o
  -7   6   8       15.12       13.41     12.81 o
  -6   6   8       13.88        5.96      7.77 o
  -5   6   8       18.98       17.06      7.89 o
  -4   6   8      506.71      563.08     56.41 o
  -3   6   8        6.97        1.87      5.02 o
  -2   6   8     1776.30     1766.18     43.56 o
  -1   6   8      208.53      201.63     15.88 o
   0   6   8      166.40      143.85     13.84 o
   1   6   8     7315.09     7333.01    182.82 o
   2   6   8      296.92      299.50     16.39 o
   3   6   8     5580.00     5552.96     81.67 o
   4   6   8     1100.68     1137.50     43.99 o
   5   6   8      766.77      718.23     37.67 o
   6   6   8     4586.95     4663.39    108.99 o
   7   6   8        0.52        0.09      7.94 o
   8   6   8      321.19      304.75     26.56 o
   9   6   8      272.15      261.36     27.84 o
  10   6   8      652.95      622.10     29.49 o
  11   6   8      181.82      129.48     26.65 o
  12   6   8      148.58      121.88     27.93 o
  -7   7   8      212.26      209.77     31.69 o
  -6   7   8      779.48      805.03     37.24 o
  -5   7   8      548.52      541.88     26.75 o
  -4   7   8      904.43      844.47     32.22 o
  -3   7   8     1574.67     1552.53     43.15 o
  -2   7   8     2858.10     2661.42    100.87 o
  -1   7   8      836.12      782.91     46.98 o
   0   7   8      318.90      306.85     17.96 o
   1   7   8       54.81       57.87      9.56 o
   2   7   8        5.09       -5.81      5.89 o
   3   7   8       28.11       42.88     12.47 o
   4   7   8      649.26      642.80     24.46 o
   5   7   8       96.25       86.61     11.17 o
   6   7   8      593.43      548.51     33.23 o
   7   7   8      265.00      296.29     27.93 o
   8   7   8      219.14      210.45     24.85 o
   9   7   8     1582.05     1610.52     61.24 o
  10   7   8      517.16      500.60     39.46 o
  11   7   8      537.29      537.41     42.79 o
  12   7   8      446.82      379.65     43.05 o
  -6   8   8       13.34       37.15     14.95 o
  -5   8   8        3.54       14.88     14.39 o
  -4   8   8       10.27       13.37      8.97 o
  -3   8   8      400.40      343.51     22.17 o
  -2   8   8      786.56      812.28     31.16 o
  -1   8   8      204.99      203.34     17.89 o
   0   8   8      603.59      606.88     25.90 o
   1   8   8      127.58      108.47     13.12 o
   2   8   8      150.38      138.79     20.93 o
   3   8   8     4873.44     4944.05    116.16 o
   4   8   8       90.32       73.97     17.17 o
   5   8   8     1509.73     1487.37     38.98 o
   6   8   8     1877.16     1860.55     47.45 o
   7   8   8     1652.01     1648.87     60.39 o
   8   8   8      105.31      121.11     20.33 o
   9   8   8       92.46       63.03     16.23 o
  10   8   8      129.81      111.04     22.80 o
  11   8   8      448.85      429.53     42.79 o
  12   8   8       54.99       34.25     18.53 o
  -5   9   8      130.53       80.03     20.93 o
  -4   9   8     1402.50     1404.34     66.45 o
  -3   9   8      138.67      172.19     26.73 o
  -2   9   8       68.93       63.23     12.14 o
  -1   9   8     4550.35     4392.37     79.85 o
   0   9   8      466.28      399.33     21.94 o
   1   9   8       61.44       59.53     15.46 o
   2   9   8      349.09      345.40     29.38 o
   3   9   8       47.92       37.07     13.07 o
   4   9   8       63.91       63.03     15.54 o
   6   9   8       80.89       85.72     22.46 o
   7   9   8      185.37      178.46     16.18 o
   8   9   8      136.01      166.98     23.32 o
   9   9   8     1171.05     1226.77     53.64 o
  10   9   8       22.48       -0.77      9.91 o
  11   9   8      207.04      196.36     32.29 o
  12   9   8      215.51      226.94     35.27 o
  -4  10   8      145.41      167.58     29.04 o
  -3  10   8       87.31       57.31     18.45 o
  -2  10   8      251.29      298.09     35.53 o
  -1  10   8       61.58       61.33     17.51 o
   0  10   8        1.92        8.75      7.03 o
   1  10   8      118.92       80.20     19.05 o
   2  10   8      161.80      169.03     25.45 o
   3  10   8     1156.59     1175.69     54.92 o
   4  10   8        2.67       -6.66     10.08 o
   5  10   8      986.27     1037.92     50.73 o
   6  10   8       78.39       87.99     12.47 o
   7  10   8      288.92      303.97     19.47 o
   8  10   8      429.92      417.12     22.03 o
  10  10   8      211.92      219.42     32.71 o
  11  10   8       20.94       12.64     14.61 o
  12  10   8        0.51       10.85     15.20 o
  -2  11   8      797.80      807.74     53.64 o
  -1  11   8      363.69      348.65     38.69 o
   0  11   8        3.67        8.46     10.33 o
   1  11   8     1631.65     1627.43     70.89 o
   2  11   8        0.02       -8.03      8.03 o
   3  11   8      199.83      252.05     31.43 o
   4  11   8      380.42      416.64     33.57 o
   5  11   8        0.89        1.79     10.08 o
   6  11   8       19.62       26.22     12.81 o
   7  11   8      131.41      105.50     20.03 o
   8  11   8       58.21       67.93     12.81 o
  10  11   8      165.17      154.42     28.44 o
  11  11   8      515.49      474.38     42.19 o
  -1  12   8       26.33       35.45     15.54 o
   0  12   8        4.15       14.61     13.32 o
   1  12   8       15.33       -3.76      8.97 o
   2  12   8        2.89        6.83     12.30 o
   3  12   8      201.24      207.98     30.83 o
   4  12   8      925.25     1018.70     56.03 o
   5  12   8       28.28       14.01     12.38 o
   6  12   8       18.52       23.49     13.84 o
   7  12   8      298.52      332.25     35.36 o
   8  12   8       90.79      100.49     14.41 o
  10  12   8      910.16     1068.50     60.98 o
   2  13   8       11.61       -1.11     11.87 o
   3  13   8     1189.74     1272.04     66.36 o
   4  13   8        5.33       13.32     12.30 o
   5  13   8       92.65       78.66     20.50 o
   6  13   8       41.19       24.00     15.72 o
   7  13   8        7.48        4.44     12.81 o
  -3  -7   9      281.41      188.08     32.63 o
  -7  -6   9      152.99      203.37     32.71 o
  -6  -6   9      721.35      827.81     53.64 o
  -5  -6   9        0.15        4.53     13.24 o
  -4  -6   9      267.12      199.09     31.18 o
  -3  -6   9      510.48      563.72     44.93 o
  -2  -6   9      862.95      905.11     55.43 o
  -1  -6   9      157.22      149.16     19.77 o
   0  -6   9        8.51        5.52      8.83 o
   1  -6   9       11.15       10.63      9.92 o
  -7  -5   9       38.67       37.15     16.91 o
  -6  -5   9      388.96      473.78     38.78 o
  -5  -5   9      561.75      508.71     40.23 o
  -4  -5   9        2.59        9.74     13.32 o
  -3  -5   9        1.61        0.77     10.51 o
  -2  -5   9      120.22       94.89     22.55 o
  -1  -5   9       67.15       76.02     13.68 o
   0  -5   9       80.19       68.20     13.88 o
   1  -5   9        0.01        2.42      8.27 o
   2  -5   9      247.55      257.29     29.25 o
   3  -5   9      512.84      528.44     50.82 o
  -9  -4   9      176.96      169.20     29.47 o
  -8  -4   9        2.27        8.35      8.22 o
  -7  -4   9      179.33      200.46     28.78 o
  -6  -4   9        2.22        1.20     11.36 o
  -5  -4   9        0.46       11.87     11.53 o
  -4  -4   9      830.11      787.32     46.38 o
  -3  -4   9       78.78       68.33     18.11 o
  -2  -4   9     1666.46     1618.09     46.39 o
  -1  -4   9      826.45      766.10     70.21 o
   0  -4   9      562.26      614.85     30.22 o
   1  -4   9      537.28      530.01     28.77 o
   2  -4   9      455.05      418.06     27.72 o
   3  -4   9      637.24      589.85     46.04 o
   4  -4   9       72.51       93.27     23.32 o
   5  -4   9       82.57      100.87     26.31 o
  -9  -3   9       21.53       32.63     15.97 o
  -8  -3   9     1742.99     1775.11     74.14 o
  -7  -3   9        5.50        9.76      7.76 o
  -6  -3   9       23.25       20.18      8.61 o
  -5  -3   9      505.31      571.52     26.31 o
  -4  -3   9      671.45      663.05     40.40 o
  -3  -3   9     1117.73     1078.49     51.42 o
  -2  -3   9      118.99      124.43     15.12 o
  -1  -3   9      586.07      631.81     28.32 o
   0  -3   9       47.81       42.62     15.46 o
   1  -3   9        7.43       11.87      7.94 o
   2  -3   9      662.99      688.62     82.89 o
   3  -3   9       10.09       12.56     13.50 o
   4  -3   9     1000.09      930.56     57.65 o
   5  -3   9     1603.09     1520.92     76.27 o
   6  -3   9       98.55       89.94     23.57 o
  -9  -2   9       18.54       16.66     13.67 o
  -8  -2   9       63.32       55.94     18.02 o
  -7  -2   9      102.69      138.28     24.68 o
  -6  -2   9      152.51      173.04     17.32 o
  -5  -2   9      818.96      835.30     30.88 o
  -4  -2   9       13.13       25.41      7.83 o
  -3  -2   9        5.35        5.37      5.14 o
  -2  -2   9     3578.56     3635.46     74.00 o
  -1  -2   9      181.75      190.49     19.99 o
   0  -2   9        0.60       10.41      7.07 o
   1  -2   9      380.88      380.27     22.61 o
   2  -2   9      469.18      476.71     25.90 o
   3  -2   9     1748.93     1719.76     74.22 o
   4  -2   9       85.93       42.62     17.00 o
   5  -2   9      295.39      441.75     44.16 o
   6  -2   9        2.99       20.33     13.41 o
   7  -2   9        0.92        0.94     10.33 o
 -10  -1   9       71.30       87.12     24.09 o
  -9  -1   9      535.04      579.26     45.61 o
  -8  -1   9      592.67      625.47     44.50 o
  -7  -1   9      214.32      215.58     29.30 o
  -6  -1   9     1193.12     1182.78     55.18 o
  -5  -1   9       38.51       37.16      9.05 o
  -4  -1   9      286.22      277.70     38.73 o
  -3  -1   9      486.91      495.32     17.69 o
  -2  -1   9     1094.65     1107.25     26.60 o
  -1  -1   9      426.50      431.84     16.72 o
   0  -1   9      616.42      629.41     30.64 o
   1  -1   9        4.11       -1.25      5.53 o
   2  -1   9      684.23      744.06     45.95 o
   3  -1   9       49.02       65.77     18.53 o
   4  -1   9      225.13      208.75     30.06 o
   5  -1   9      137.73      126.84     25.62 o
   6  -1   9      352.83      405.11     41.85 o
   7  -1   9       65.40       63.97     21.10 o
   8  -1   9      356.66      364.28     42.79 o
 -10   0   9      518.61      480.18     47.83 o
  -9   0   9        4.77        5.72     13.50 o
  -8   0   9      682.65      679.96     47.40 o
  -7   0   9        0.46        5.47     10.25 o
  -6   0   9       56.34       66.28     17.94 o
  -5   0   9       77.08       46.04     14.35 o
  -4   0   9       33.49       31.11      7.55 o
  -3   0   9      557.59      546.81     17.83 o
  -2   0   9     2715.01     2696.56     42.72 o
  -1   0   9       12.75       10.87      4.99 o
   0   0   9     1820.66     1819.17     34.55 o
   1   0   9      106.44      104.49     12.94 o
   2   0   9       22.26       47.75     15.03 o
   3   0   9     1717.41     1769.47     69.78 o
   4   0   9      987.44     1073.37     55.35 o
   5   0   9      912.79      930.56     53.21 o
   6   0   9        2.29       -0.26      9.82 o
   7   0   9      567.57      542.02     43.65 o
   8   0   9        3.22       -7.00     10.51 o
   9   0   9        1.38       18.96     14.69 o
  -9   1   9       38.09       21.69     15.03 o
  -8   1   9       94.52      121.28     24.77 o
  -7   1   9     1618.53     1722.92     72.43 o
  -6   1   9       24.14       28.36     12.98 o
  -5   1   9       32.06       46.12     15.20 o
  -4   1   9     2505.97     2584.53     56.80 o
  -3   1   9      181.58      196.45     11.60 o
  -2   1   9     5321.99     5189.84     64.96 o
  -1   1   9     2624.61     2633.52    107.63 o
   0   1   9     1392.73     1354.76     28.44 o
   1   1   9      178.27      169.26     11.84 o
   2   1   9       57.40       77.98     16.66 o
   3   1   9      126.28       92.16     19.22 o
   4   1   9       42.73       60.98     16.83 o
   5   1   9      357.05      383.24     36.39 o
   6   1   9      740.62      736.85     47.23 o
   7   1   9      698.88      697.39     47.15 o
   8   1   9      296.77      303.72     36.39 o
   9   1   9      409.75      426.89     43.56 o
  10   1   9      262.54      248.21     35.53 o
  -9   2   9        0.78       -2.31     12.30 o
  -8   2   9     2016.99     2166.72     87.29 o
  -7   2   9      132.88      148.02     25.37 o
  -6   2   9      161.16      158.35     25.71 o
  -5   2   9     1356.61     1359.41     59.45 o
  -4   2   9       83.16       71.05     11.15 o
  -3   2   9      118.14      123.04     12.97 o
  -2   2   9      122.25      114.35     12.67 o
  -1   2   9     3923.57     3774.12     49.78 o
   0   2   9      593.85      581.10     17.74 o
   1   2   9        1.33        0.57      4.11 o
   2   2   9     2237.19     2166.04     69.18 o
   3   2   9      532.36      562.61     35.79 o
   4   2   9     1524.26     1531.52     61.33 o
   5   2   9     5837.24     5727.27    136.06 o
   6   2   9      106.44       83.62     18.79 o
   7   2   9      201.07      238.73     31.26 o
   8   2   9        3.81       -4.19     10.59 o
   9   2   9      611.01      624.53     31.35 o
  10   2   9      267.62      301.06     25.57 o
  -9   3   9      359.90      350.02     42.28 o
  -8   3   9      166.18      170.40     30.49 o
  -7   3   9      105.00       92.42     21.18 o
  -6   3   9      108.70      115.22     22.29 o
  -5   3   9      610.98      633.50     41.25 o
  -4   3   9       12.53       48.95     21.72 o
  -3   3   9      192.09      205.64     12.42 o
  -2   3   9     5136.77     5022.25     62.25 o
  -1   3   9      116.72      112.44     12.32 o
   0   3   9     2687.69     2650.37     63.12 o
   1   3   9     1183.96     1071.48     31.66 o
   2   3   9        2.92       13.15      7.86 o
   3   3   9     1040.58      966.35     45.35 o
   4   3   9        6.57       -1.11      6.83 o
   5   3   9       22.87       11.27      9.05 o
   6   3   9      357.64      336.09     32.46 o
   7   3   9        1.17       10.33      9.91 o
   8   3   9        8.28       12.98     11.87 o
   9   3   9      116.54      101.96     15.85 o
  10   3   9      154.00      173.74     20.33 o
  11   3   9      997.67     1041.31     42.42 o
  -8   4   9     1132.48     1180.56     65.51 o
  -7   4   9      108.07      126.67     26.73 o
  -6   4   9      715.97      850.02     51.08 o
  -5   4   9       58.44       37.77      9.19 o
  -4   4   9      307.64      285.58     18.66 o
  -3   4   9      188.82      187.26     13.00 o
  -2   4   9      213.79      200.92     12.62 o
  -1   4   9      442.94      450.58     16.47 o
   0   4   9        7.32        4.18      4.10 o
   1   4   9      889.21      874.33     28.71 o
   2   4   9       22.28       24.51      9.91 o
   3   4   9      318.75      346.69     27.25 o
   4   4   9     3410.56     3309.10     90.96 o
   5   4   9       43.12       56.12     14.95 o
   6   4   9     1415.18     1443.37     59.87 o
   7   4   9      270.54      297.57     31.09 o
   8   4   9      341.36      370.77     32.03 o
   9   4   9     1020.92     1060.81     55.69 o
  10   4   9       58.03       52.34     17.42 o
  11   4   9      811.55      830.60     37.26 o
  -8   5   9       42.46       49.20     19.30 o
  -7   5   9      481.32      526.05     43.30 o
  -6   5   9        3.50        6.24     10.76 o
  -5   5   9      139.85      133.96     17.42 o
  -4   5   9     1401.90     1452.50     41.30 o
  -3   5   9      249.86      252.96     18.57 o
  -2   5   9      907.23      842.61     29.39 o
  -1   5   9      382.85      365.13     27.84 o
   0   5   9     1196.07     1220.32     27.71 o
   1   5   9       58.59       56.30      7.90 o
   2   5   9      225.63      227.97     16.26 o
   3   5   9     2588.21     2708.23     77.72 o
   4   5   9      574.47      609.75     35.70 o
   5   5   9     1272.14     1282.80     53.89 o
   6   5   9       81.79       94.98     19.73 o
   7   5   9      620.06      597.03     38.18 o
   8   5   9       79.28       78.66     17.94 o
   9   5   9       76.45       65.94     18.02 o
  10   5   9      421.67      432.33     26.99 o
  11   5   9        2.07       21.92     10.01 o
  -7   6   9      719.12      797.74     53.64 o
  -6   6   9     1230.87     1190.91     41.16 o
  -5   6   9        1.35        5.67      6.76 o
  -4   6   9      245.04      262.44     27.59 o
  -3   6   9     1370.19     1294.93     39.08 o
  -2   6   9     1275.19     1248.38     39.76 o
  -1   6   9        0.08        3.68      5.34 o
   0   6   9      137.84      129.61     14.13 o
   1   6   9      110.04      111.32     11.70 o
   2   6   9       97.29       92.47     20.11 o
   3   6   9     1247.63     1193.95     34.10 o
   4   6   9       94.19       96.43     18.19 o
   5   6   9        0.00       11.19      8.71 o
   6   6   9     4469.29     4479.41    111.55 o
   7   6   9     1709.06     1649.38     63.80 o
   8   6   9      293.68      290.74     30.15 o
   9   6   9     3171.07     3070.55     93.78 o
  10   6   9        4.74        9.92      8.42 o
  11   6   9     1345.89     1347.71     68.16 o
  12   6   9       62.81       57.48     20.58 o
  -6   7   9       20.86       33.71     10.67 o
  -5   7   9       57.73       64.43     12.16 o
  -4   7   9      443.01      441.12     24.60 o
  -3   7   9      289.46      301.36     36.98 o
  -2   7   9     1264.32     1197.75     37.80 o
  -1   7   9     2104.42     1878.44     47.11 o
   0   7   9       10.01       21.29      7.64 o
   1   7   9       21.48       30.74      8.41 o
   2   7   9     1610.88     1660.15     58.25 o
   3   7   9      441.32      423.04     20.58 o
   4   7   9     2622.73     2642.55     54.42 o
   5   7   9     2789.48     2757.51     81.82 o
   6   7   9     2654.00     2449.43     77.64 o
   7   7   9      898.47      980.78     48.43 o
   8   7   9        1.59       -6.41      7.77 o
   9   7   9        1.80       -6.06      8.03 o
  10   7   9      347.54      311.58     32.80 o
  11   7   9       56.68       39.72     18.19 o
  12   7   9      218.45      221.39     34.34 o
  -6   8   9       32.25       24.47     11.19 o
  -5   8   9      163.28      173.82     19.90 o
  -4   8   9      401.72      422.03     25.15 o
  -3   8   9       25.96       27.26      9.24 o
  -2   8   9     2965.49     2925.01     63.88 o
  -1   8   9      249.88      287.26     21.04 o
   0   8   9      999.05      958.11    111.38 o
   1   8   9      343.91      355.24     20.44 o
   2   8   9      908.25      910.74     46.29 o
   3   8   9      300.75      297.49     30.49 o
   4   8   9     1214.16     1107.46     54.83 o
   5   8   9       17.52       13.90      6.60 o
   6   8   9      104.80      130.51     21.78 o
   7   8   9        4.09        2.48      8.54 o
   8   8   9     1176.85     1306.29     57.48 o
   9   8   9       71.58       86.61     19.13 o
  10   8   9       83.57       59.87     17.51 o
  11   8   9     2227.52     2254.95     90.02 o
  12   8   9       49.32       85.41     23.66 o
  -5   9   9       27.43       27.50     15.37 o
  -4   9   9      279.72      247.56     22.87 o
  -3   9   9       18.75        5.96      8.33 o
  -2   9   9      133.86      108.90     35.96 o
  -1   9   9      220.93      188.44     18.71 o
   0   9   9      562.26      535.60     26.21 o
   1   9   9     1076.31     1037.02     35.60 o
   2   9   9       42.18       58.51     16.06 o
   3   9   9      568.28      486.93     35.70 o
   4   9   9     3654.25     3672.19    102.92 o
   5   9   9      492.82      530.77     28.40 o
   6   9   9      613.04      593.53     50.44 o
   7   9   9      232.74      213.70     26.65 o
   8   9   9        1.26       17.68     10.51 o
   9   9   9      600.40      598.82     39.89 o
  11   9   9       27.41       26.90     16.23 o
  -3  10   9      405.43      387.94     40.74 o
  -2  10   9     1294.87     1092.67     59.10 o
  -1  10   9        0.03        2.96      7.94 o
   0  10   9     1108.01     1179.70     40.37 o
   1  10   9       21.46        7.09     11.10 o
   2  10   9       74.39       97.71     20.84 o
   3  10   9      394.92      386.91     36.21 o
   4  10   9      307.87      347.20     34.08 o
   6  10   9      104.54      135.76     15.43 o
   7  10   9      548.51      536.49     44.67 o
   8  10   9      605.44      599.33     39.72 o
   9  10   9       90.49       89.51     19.73 o
  11  10   9      366.50      353.26     41.51 o
  -2  11   9      199.86      166.38     30.75 o
  -1  11   9       75.92       55.18     18.45 o
   0  11   9        7.09        9.14      9.99 o
   1  11   9      247.16      236.50     32.54 o
   2  11   9      177.05      180.05     28.36 o
   3  11   9      317.56      318.59     34.42 o
   4  11   9     1005.86      980.35     53.47 o
   5  11   9        0.26       -1.45     10.68 o
   6  11   9      783.45      882.59     34.55 o
   7  11   9      616.91      562.04     57.10 o
   8  11   9       21.37       38.07      9.62 o
  11  11   9      319.18      352.84     42.45 o
   0  12   9      393.17      383.41     42.19 o
   1  12   9       45.50        9.05     13.41 o
   2  12   9     1202.28     1226.85     64.74 o
   3  12   9      203.15      199.61     30.66 o
   4  12   9      279.65      313.89     36.21 o
   5  12   9      600.99      711.48     46.81 o
   6  12   9        0.46        5.64     11.96 o
   7  12   9       11.26       13.29      8.26 o
   8  12   9        3.65       -1.95      6.45 o
   2  13   9        7.58       -3.50     12.56 o
   3  13   9        0.12        7.26     14.69 o
   4  13   9      107.88      119.23     25.03 o
   5  13   9       24.73        0.60     12.21 o
   6  13   9       53.29       55.09     19.05 o
   8  13   9      828.04      897.59     37.17 o
  -3  -6  10       63.31       70.12     21.61 o
  -2  -6  10        2.62       -1.02     13.32 o
  -6  -5  10       13.46       39.03     18.11 o
  -5  -5  10      721.57      702.25     48.43 o
  -4  -5  10       36.66       24.26     14.69 o
  -3  -5  10      368.26      307.99     36.56 o
  -2  -5  10      552.26      550.05     44.58 o
  -1  -5  10       17.96       19.40      9.03 o
   0  -5  10      353.83      350.17     27.65 o
   1  -5  10       13.04       15.88     10.66 o
  -7  -4  10      564.10      617.44     44.84 o
  -6  -4  10      173.77      187.48     29.13 o
  -5  -4  10        6.49       -2.73     11.62 o
  -4  -4  10      187.06      202.43     29.55 o
  -3  -4  10       93.67       80.29     21.10 o
  -2  -4  10        2.20       -2.65     10.08 o
  -1  -4  10       15.36       22.67     13.79 o
   0  -4  10        7.13        6.18      8.33 o
   1  -4  10      581.56      644.17     33.09 o
   2  -4  10       27.13        7.57      8.94 o
   3  -4  10      681.61      816.36     56.12 o
  -8  -3  10      101.89       67.90     19.99 o
  -7  -3  10      315.30      243.94     31.26 o
  -6  -3  10      232.45      258.50     31.26 o
  -5  -3  10       64.84       94.64     20.84 o
  -4  -3  10        1.48        8.11     10.16 o
  -3  -3  10     1107.09     1203.62     57.05 o
  -2  -3  10      266.05      301.08     22.49 o
  -1  -3  10      180.83      189.72     19.63 o
   0  -3  10     1385.08     1435.12     81.35 o
   1  -3  10        9.62       -1.49      6.91 o
   2  -3  10      731.39      711.58     34.49 o
   3  -3  10       43.99       31.00     16.48 o
   4  -3  10       28.13       61.33     21.44 o
   5  -3  10      111.32       86.35     24.94 o
  -9  -2  10      151.25      143.92     29.55 o
  -8  -2  10        2.97        4.36     11.10 o
  -7  -2  10      603.11      666.98     45.70 o
  -6  -2  10      273.23      303.55     33.05 o
  -5  -2  10       15.83       15.02      8.39 o
  -4  -2  10       76.51       68.65     26.43 o
  -3  -2  10       39.06       36.36     14.26 o
  -2  -2  10      276.46      244.80     19.48 o
  -1  -2  10        0.06        1.87      6.88 o
   0  -2  10        3.97        1.94      7.00 o
   1  -2  10       12.09        8.78     11.36 o
   2  -2  10        2.04        5.48      7.08 o
   3  -2  10     1032.58     1154.76     63.12 o
   4  -2  10       26.16       17.42     14.01 o
   5  -2  10       73.83       69.27     21.44 o
   6  -2  10      993.32     1166.30     68.76 o
  -9  -1  10      167.26      145.37     28.78 o
  -8  -1  10        0.19        1.71     11.79 o
  -7  -1  10       34.23       42.79     15.97 o
  -6  -1  10        4.31        3.76     10.08 o
  -5  -1  10      474.60      411.43     32.97 o
  -4  -1  10      263.16      250.23     18.47 o
  -3  -1  10        0.81        4.97      5.94 o
  -2  -1  10       63.46       66.18      8.81 o
  -1  -1  10     1325.71     1385.73     31.86 o
   0  -1  10      183.91      199.91     13.87 o
   1  -1  10       14.19        6.54      6.89 o
   2  -1  10      207.43      230.01     31.00 o
   3  -1  10      317.90      324.31     37.32 o
   4  -1  10      787.01      824.14     53.04 o
   5  -1  10      211.60      253.25     36.39 o
   6  -1  10      223.78      256.41     36.56 o
   7  -1  10       79.78       59.02     20.33 o
  -9   0  10      166.99      131.45     28.02 o
  -8   0  10      334.79      350.36     39.80 o
  -7   0  10      620.57      606.93     44.16 o
  -6   0  10        0.57       11.27     11.36 o
  -5   0  10      985.53     1094.89     54.41 o
  -4   0  10      167.91      206.10     26.05 o
  -3   0  10     1056.65     1065.81     26.72 o
  -2   0  10      127.65      151.84     11.85 o
  -1   0  10       14.34       14.73      5.44 o
   0   0  10     1931.19     1962.51     38.17 o
   1   0  10      841.46      835.45     31.16 o
   2   0  10      116.13      126.41     22.89 o
   3   0  10      124.35      130.00     24.00 o
   4   0  10       14.41       18.71     13.50 o
   5   0  10      535.01      632.56     47.15 o
   6   0  10        5.54        4.44     11.53 o
   7   0  10      228.74      214.98     34.85 o
   8   0  10      565.54      565.60     46.89 o
  -9   1  10      244.36      266.83     38.09 o
  -8   1  10      565.97      552.95     44.58 o
  -7   1  10      452.75      515.29     41.51 o
  -6   1  10      152.92      119.92     23.06 o
  -5   1  10       54.96       47.66     16.06 o
  -4   1  10       36.49       55.43     15.20 o
  -3   1  10      513.55      515.14     37.75 o
  -2   1  10      959.32      969.90     55.83 o
  -1   1  10      538.69      499.58     17.77 o
   0   1  10       23.43       16.36      5.49 o
   1   1  10     2725.34     2665.48     84.30 o
   2   1  10      548.31      553.30     37.67 o
   3   1  10      640.65      634.61     41.51 o
   4   1  10     1369.87     1455.16     64.83 o
   5   1  10       33.57       32.46     15.72 o
   6   1  10      863.84      896.31     54.58 o
   7   1  10      753.09      836.52     54.32 o
   8   1  10      328.01      302.36     38.95 o
   9   1  10       25.40       32.54     16.74 o
  -9   2  10       32.00       13.24     16.48 o
  -8   2  10      155.91      128.89     26.90 o
  -7   2  10       92.97       77.81     20.16 o
  -6   2  10       75.60       77.30     19.30 o
  -5   2  10      609.28      673.73     43.47 o
  -4   2  10      215.24      207.17     18.49 o
  -3   2  10     1948.14     1944.91     55.22 o
  -2   2  10      828.55      841.52     29.65 o
  -1   2  10     1443.05     1445.07     29.77 o
   0   2  10     3250.81     3295.01     62.73 o
   1   2  10      874.50      927.65     36.21 o
   2   2  10     2316.29     2304.66     76.27 o
   3   2  10      303.67      306.97     31.26 o
   4   2  10        7.53        6.15      9.74 o
   5   2  10      160.12      172.36     27.08 o
   6   2  10       50.33       38.61     15.37 o
   7   2  10        1.00       12.98     12.64 o
   8   2  10       41.54       28.95     16.48 o
   9   2  10      252.34      244.02     35.53 o
  10   2  10      618.13      654.59     50.48 o
  -8   3  10       39.82       24.09     15.37 o
  -7   3  10      585.35      635.38     47.40 o
  -6   3  10      165.31      201.23     30.66 o
  -5   3  10      895.20      863.17     49.45 o
  -4   3  10        1.38       -0.03      4.40 o
  -3   3  10      213.48      215.05     17.25 o
  -2   3  10        2.93       -0.75      5.19 o
  -1   3  10      237.27      239.81     17.63 o
   0   3  10       67.40       81.57     15.97 o
   1   3  10     1426.01     1379.88     69.82 o
   2   3  10       11.51       23.92     10.76 o
   3   3  10     4305.22     4271.18    109.33 o
   4   3  10     2813.44     2878.03     89.68 o
   5   3  10      606.25      559.19     38.69 o
   6   3  10      243.11      268.62     32.37 o
   7   3  10      688.27      796.21     49.20 o
   8   3  10     2231.25     2360.86     89.08 o
   9   3  10      267.90      275.06     52.19 o
  10   3  10        8.02        8.20      8.96 o
  -8   4  10      339.72      374.53     43.73 o
  -7   4  10      142.88      106.51     24.85 o
  -6   4  10        5.57        4.10     11.96 o
  -5   4  10      238.78      227.19     30.41 o
  -4   4  10      268.21      281.39     15.25 o
  -3   4  10     1513.95     1540.69     32.86 o
  -2   4  10      131.28      132.60     11.32 o
  -1   4  10      265.55      265.26     17.92 o
   0   4  10     5622.89     5462.55     86.20 o
   1   4  10      412.05      404.41     23.53 o
   2   4  10      776.95      800.90     41.77 o
   3   4  10        1.68        8.88      8.46 o
   4   4  10      263.45      277.50     29.81 o
   5   4  10     1313.48     1361.63     59.10 o
   6   4  10      204.63      242.48     30.24 o
   7   4  10      105.54       88.66     20.24 o
   8   4  10       29.98        4.61     11.45 o
   9   4  10      784.63      802.95     50.91 o
  10   4  10      327.12      309.01     26.40 o
  -7   5  10     1078.53     1195.68     66.11 o
  -6   5  10        2.19        7.00     12.64 o
  -5   5  10      772.75      714.14     30.67 o
  -4   5  10        5.34        5.79     11.40 o
  -3   5  10       87.61       67.39     16.83 o
  -2   5  10      531.38      523.81     19.26 o
  -1   5  10       57.40       52.93      7.65 o
   0   5  10      145.93      163.17     12.47 o
   1   5  10       95.91       82.51     21.78 o
   2   5  10      622.46      567.13     35.02 o
   3   5  10     1618.46     1782.28     65.25 o
   4   5  10      416.26      390.50     30.75 o
   5   5  10     4955.88     5061.49    124.70 o
   6   5  10      867.58      838.66     46.21 o
   7   5  10       17.32       26.90     12.90 o
   8   5  10     1216.28     1130.85     56.88 o
   9   5  10       57.35       67.90     19.64 o
  10   5  10      789.21      806.38     36.27 o
  11   5  10      177.05      194.68     22.56 o
  -7   6  10        5.70       18.88     14.52 o
  -6   6  10      268.82      233.09     32.63 o
  -5   6  10       62.04       91.54     23.40 o
  -4   6  10      928.79      834.03     33.35 o
  -3   6  10     1613.15     1729.77    100.87 o
  -2   6  10      754.10      717.96     29.42 o
  -1   6  10     1811.14     1819.70     47.36 o
   0   6  10      151.85      160.38     12.85 o
   1   6  10       68.67       76.08      8.94 o
   2   6  10     1184.39     1222.63     35.85 o
   3   6  10     1357.91     1307.05     54.58 o
   4   6  10     1659.74     1637.34     62.61 o
   5   6  10      773.28      801.08     44.58 o
   6   6  10      674.65      712.16     42.71 o
   7   6  10      157.92      139.99     24.17 o
   8   6  10        0.50       -0.17      9.65 o
   9   6  10      316.25      321.57     34.08 o
  10   6  10      158.49      153.66     26.48 o
  11   6  10      326.25      442.47     48.64 o
  -6   7  10       12.40       19.73     14.18 o
  -5   7  10     1525.49     1564.15     48.58 o
  -4   7  10      159.30      146.94     32.11 o
  -3   7  10      362.97      351.39     22.92 o
  -2   7  10     1659.66     1611.79     66.36 o
  -1   7  10     3156.38     3161.51     65.74 o
   0   7  10       47.80       34.76      9.18 o
   1   7  10        0.01       -2.08      3.99 o
   2   7  10      300.45      317.96     22.80 o
   3   7  10      329.30      315.87     18.62 o
   4   7  10       73.81       64.40     15.20 o
   5   7  10      447.15      400.24     31.52 o
   6   7  10        0.79       -3.16      7.26 o
   7   7  10       58.08       54.15     15.37 o
   8   7  10      532.77      484.63     36.90 o
   9   7  10     1372.65     1368.81     62.61 o
  10   7  10      929.08      859.50     50.65 o
  11   7  10      131.29      105.82     25.37 o
  -5   8  10      126.70      134.19     18.45 o
  -4   8  10        0.17       -3.17      7.65 o
  -3   8  10       80.16       56.11     12.35 o
  -2   8  10      465.56      512.11     27.72 o
  -1   8  10      156.48      147.10     21.40 o
   0   8  10       30.91       11.80      7.35 o
   1   8  10      467.14      496.19     25.17 o
   3   8  10      567.17      600.74     26.23 o
   4   8  10      846.87      866.50     31.66 o
   5   8  10      321.90      359.48     20.54 o
   6   8  10      534.97      548.17     37.75 o
   7   8  10       84.22       60.90     16.83 o
   8   8  10      824.85      936.62     50.73 o
   9   8  10        6.79        0.34      9.57 o
  10   8  10        0.10        9.48     13.67 o
  11   8  10       82.07       90.19     23.57 o
  -4   9  10      123.30       90.61     15.90 o
  -3   9  10     2501.87     2337.89     83.06 o
  -2   9  10       66.10       52.44     27.76 o
  -1   9  10      228.27      258.25     45.87 o
   0   9  10      867.67      833.11     33.53 o
   1   9  10      233.03      201.81     19.31 o
   2   9  10       39.13       19.05     11.62 o
   3   9  10       46.79       17.34     12.13 o
   4   9  10       70.85       51.36     10.06 o
   5   9  10       84.37       69.77     22.12 o
   6   9  10      131.73      112.18     21.48 o
   7   9  10      420.66      435.94     34.85 o
   8   9  10      749.33      731.12     45.44 o
   9   9  10      711.01      729.93     45.61 o
  10   9  10      696.94      721.56     46.38 o
  11   9  10      120.32      105.82     24.68 o
  -3  10  10       29.44       -9.57      9.57 o
  -2  10  10       56.46       54.36     15.46 o
  -1  10  10        4.04       -4.45      6.70 o
   0  10  10      264.68      269.27     22.62 o
   1  10  10       16.12       11.79     10.93 o
   2  10  10       52.46       24.26     13.50 o
   3  10  10     3649.85     3545.09    105.40 o
   4  10  10        1.71       -1.37      9.22 o
   5  10  10       95.97      149.92     16.76 o
   6  10  10      694.13      787.97     31.94 o
   7  10  10       81.19       60.90     17.08 o
   8  10  10      334.90      362.66     35.53 o
   9  10  10        3.73       10.08     11.87 o
  -1  11  10      701.66      746.92     51.25 o
   0  11  10       60.30       77.21     20.50 o
   1  11  10      236.76      211.99     31.09 o
   2  11  10     1135.39     1173.47     60.73 o
   3  11  10      221.74      290.31     34.76 o
   4  11  10       40.69       25.28     13.92 o
   5  11  10      222.66      204.00     20.37 o
   6  11  10      298.96      287.40     22.59 o
   7  11  10        0.00       -1.41      6.85 o
   8  11  10       13.88        3.07     11.53 o
   9  11  10      564.97      637.60     43.65 o
   0  12  10        3.50       -6.06     10.59 o
   1  12  10       25.53        3.59     11.27 o
   2  12  10      209.70      188.16     30.83 o
   3  12  10      345.41      344.89     38.61 o
   4  12  10      133.50      117.53     24.68 o
   5  12  10      494.12      465.58     39.97 o
   6  12  10       40.95       48.57     12.18 o
   7  12  10       43.46       53.13     19.30 o
   8  12  10      789.51      796.78     34.22 o
   3  13  10      424.80      446.70     44.76 o
   4  13  10      168.09      133.50     27.50 o
   5  13  10      214.67      189.36     30.49 o
   6  13  10      150.18      189.78     32.20 o
   7  13  10       32.13       50.47     12.30 o
  -6  -4  11      695.80      767.17     50.91 o
  -5  -4  11       14.30        9.05     14.09 o
  -4  -4  11      227.40      237.44     33.82 o
  -3  -4  11      598.60      569.52     43.39 o
  -2  -4  11      579.83      587.89     44.58 o
  -1  -4  11      446.82      453.17     43.90 o
   0  -4  11       71.82       62.15     14.73 o
   1  -4  11      236.57      273.70     26.60 o
   2  -4  11      126.79      103.09     26.14 o
  -5  -3  11      243.86      286.64     33.48 o
  -4  -3  11       39.15       47.15     17.25 o
  -3  -3  11      264.96      272.63     32.54 o
  -2  -3  11       38.30       35.70     17.17 o
  -1  -3  11      205.02      192.72     20.89 o
   0  -3  11      109.99       90.13     15.67 o
   1  -3  11       50.89       48.52     12.82 o
   2  -3  11       48.54       58.34     19.47 o
   3  -3  11      339.08      401.43     46.12 o
  -7  -2  11       88.68       95.32     23.32 o
  -6  -2  11        2.28        3.33     11.62 o
  -5  -2  11      126.66       92.67     21.10 o
  -4  -2  11      240.99      251.37     29.55 o
  -3  -2  11        0.92       10.68     11.45 o
  -2  -2  11     1366.15     1441.24     62.61 o
  -1  -2  11     1083.14     1092.09     39.32 o
   0  -2  11      706.20      763.16     33.50 o
   1  -2  11      456.34      459.91     43.26 o
   2  -2  11      596.15      696.62     49.79 o
   3  -2  11      741.56      750.60     53.38 o
   4  -2  11       40.98       51.50     20.58 o
   5  -2  11      116.05      115.90     28.02 o
  -8  -1  11     1738.90     1863.85     82.85 o
  -7  -1  11        5.71       22.04     16.48 o
  -6  -1  11       15.28       15.37     13.32 o
  -5  -1  11      256.05      227.02     29.13 o
  -4  -1  11      235.62      235.99     28.27 o
  -3  -1  11     1890.30     1978.24     49.37 o
  -2  -1  11      841.03      796.52     25.13 o
  -1  -1  11        1.36        7.41      6.88 o
   0  -1  11      127.85      130.92     16.77 o
   1  -1  11       99.38       93.77     15.06 o
   2  -1  11       47.01       57.31     18.02 o
   3  -1  11       35.82       21.10     15.20 o
   4  -1  11      146.95      102.49     25.03 o
   5  -1  11      992.57      992.74     62.69 o
   6  -1  11      396.39      438.84     48.00 o
  -8   0  11      288.14      295.44     38.86 o
  -7   0  11       54.57       83.19     22.46 o
  -6   0  11        4.50       -4.36      9.48 o
  -5   0  11        3.17        4.44     10.68 o
  -4   0  11       14.91       13.50     11.87 o
  -3   0  11      141.97      151.01     23.32 o
  -2   0  11     4287.83     4448.27     63.42 o
  -1   0  11      136.86      140.32     12.57 o
   0   0  11      238.57      261.28     16.12 o
   1   0  11      136.34      180.09     18.36 o
   2   0  11      318.67      363.08     37.58 o
   3   0  11     1258.85     1215.83     62.86 o
   4   0  11      942.80      853.60     55.09 o
   5   0  11      254.08      297.49     38.61 o
   6   0  11       25.40       15.29     14.26 o
   7   0  11       11.94       -9.40      9.40 o
  -8   1  11      410.25      478.82     47.57 o
  -7   1  11       26.02       18.45     14.52 o
  -6   1  11     1175.60     1331.91     65.85 o
  -5   1  11        3.62       15.12     12.30 o
  -4   1  11       39.28       47.66     15.54 o
  -3   1  11     1738.77     1725.58     45.24 o
  -2   1  11      214.50      212.10     28.44 o
  -1   1  11      940.41      984.46     26.79 o
   0   1  11       61.99       58.77      8.73 o
   1   1  11       19.50       18.36     11.36 o
   2   1  11        3.71        1.11      9.82 o
   3   1  11        1.15        5.12      9.57 o
   4   1  11      185.81      186.97     29.13 o
   5   1  11       75.36       57.91     18.11 o
   6   1  11      355.65      457.98     45.95 o
   7   1  11       22.58       20.93     14.52 o
   8   1  11       41.22       20.41     16.48 o
  -8   2  11      564.43      693.88     52.27 o
  -7   2  11      163.88      209.94     33.65 o
  -6   2  11      247.81      272.04     34.76 o
  -5   2  11       39.10       31.00     13.75 o
  -4   2  11       29.24       23.40     12.90 o
  -3   2  11        7.45       11.71      7.13 o
  -2   2  11      201.32      209.39     18.12 o
  -1   2  11      147.32      164.08     16.51 o
   0   2  11     1142.22     1177.73     51.50 o
   1   2  11       91.14      106.25     14.01 o
   2   2  11      206.42      215.32     28.27 o
   3   2  11     2438.80     2500.42     85.84 o
   4   2  11      319.95      415.53     36.04 o
   5   2  11     1599.84     1594.12     71.66 o
   6   2  11        3.71       17.42     12.30 o
   7   2  11        0.50        3.67     11.96 o
   8   2  11      354.47      386.83     43.65 o
   9   2  11       26.05        7.77     15.72 o
  -8   3  11      221.14      259.22     39.46 o
  -7   3  11      193.90      240.43     35.62 o
  -6   3  11       25.54       35.53     15.54 o
  -5   3  11       32.31       17.25     13.41 o
  -4   3  11      537.09      429.71     34.59 o
  -3   3  11       80.57       83.05     12.37 o
  -2   3  11      252.17      210.93     18.09 o
  -1   3  11     1297.41     1330.65     39.56 o
   0   3  11      248.48      282.93     24.77 o
   1   3  11       76.00       85.51     30.66 o
   2   3  11      103.06       92.93     19.05 o
   3   3  11      468.30      469.42     35.45 o
   4   3  11       61.37       66.11     18.02 o
   5   3  11      218.82      222.84     30.66 o
   6   3  11      270.27      224.38     31.69 o
   7   3  11       25.37       27.16     14.52 o
   8   3  11      176.22      154.00     28.27 o
   9   3  11      572.32      627.09     49.45 o
  -7   4  11       35.43       31.94     17.08 o
  -6   4  11      395.01      329.52     38.35 o
  -5   4  11       79.68       66.45     18.96 o
  -4   4  11      371.14      313.32     24.92 o
  -3   4  11      399.46      371.18     22.75 o
  -2   4  11        0.03        4.95      5.52 o
  -1   4  11     1019.14      977.27     38.01 o
   0   4  11       29.73       35.21     12.68 o
   1   4  11        0.86        5.62      5.89 o
   2   4  11     2420.46     2441.58     79.95 o
   3   4  11        7.70       17.94     11.19 o
   4   4  11     1213.44     1267.68     58.42 o
   5   4  11     6232.11     6165.78    148.27 o
   6   4  11     1002.82      931.07     52.78 o
   7   4  11       17.54       28.36     13.67 o
   8   4  11     1019.09      995.98     57.74 o
   9   4  11      291.19      321.32     39.20 o
  10   4  11      864.82      922.08     41.19 o
  -7   5  11       27.60       25.20     16.06 o
  -6   5  11       70.19       89.60     21.87 o
  -5   5  11     1352.90     1458.66     68.41 o
  -4   5  11      377.19      381.53     24.00 o
  -3   5  11       41.49       28.07      7.09 o
  -2   5  11     5262.99     5298.01     71.02 o
  -1   5  11       36.11       26.62      8.56 o
   0   5  11        6.82        0.40      5.62 o
   1   5  11      501.63      477.92     23.89 o
   2   5  11        0.34        8.97      9.91 o
   3   5  11     1139.67     1252.05     56.29 o
   4   5  11      548.76      541.68     38.61 o
   5   5  11      520.46      533.05     39.12 o
   6   5  11      289.67      284.25     33.31 o
   7   5  11      349.97      408.61     35.53 o
   8   5  11      193.32      163.39     27.59 o
   9   5  11        0.51       -1.02     11.36 o
  10   5  11       48.01       54.24     18.88 o
  -6   6  11      509.42      606.68     46.38 o
  -5   6  11       59.54       63.03     19.73 o
  -4   6  11      244.01      235.54     21.51 o
  -3   6  11      771.74      793.92     28.02 o
  -2   6  11      154.92      170.93     18.32 o
  -1   6  11      588.92      598.22     21.55 o
   0   6  11      756.68      727.46     30.94 o
   1   6  11      933.69      945.40     39.64 o
   2   6  11      121.24      104.63     20.07 o
   3   6  11      184.02      168.18     24.17 o
   4   6  11     1251.70     1260.16     57.74 o
   5   6  11       12.38       -1.79      7.60 o
   6   6  11      377.28      406.73     34.42 o
   7   6  11      329.86      327.38     34.68 o
   8   6  11      362.70      422.87     40.31 o
   9   6  11      185.49      166.64     28.70 o
  10   6  11      473.34      543.39     43.39 o
  -5   7  11       39.16       22.58     15.63 o
  -4   7  11      279.69      227.12     22.68 o
  -3   7  11      434.23      411.22     24.43 o
  -2   7  11     1030.60      955.14     81.48 o
  -1   7  11       41.57       41.68     15.29 o
   0   7  11     2202.59     2192.57     43.32 o
   1   7  11      234.69      219.79     15.37 o
   2   7  11        5.72        0.84      5.54 o
   3   7  11     2964.54     2863.77     88.32 o
   4   7  11      143.65      132.05     22.63 o
   5   7  11     1141.12     1204.56     57.31 o
   6   7  11       61.55       75.85     18.53 o
   7   7  11      216.63      242.74     31.35 o
   8   7  11       60.11       75.25     19.73 o
   9   7  11       91.52       78.75     21.10 o
  10   7  11       10.56       19.56     14.01 o
  -5   8  11       25.54       28.75     11.89 o
  -4   8  11      404.26      389.64     27.78 o
  -3   8  11      218.69      199.29     21.07 o
  -2   8  11      659.98      667.91     47.02 o
  -1   8  11      512.71      518.52     27.01 o
   0   8  11      368.18      423.56     24.67 o
   1   8  11       64.50       47.37      9.87 o
   2   8  11       71.12       53.90     10.18 o
   3   8  11        0.63       -5.00      5.07 o
   4   8  11       46.86       38.79     10.51 o
   5   8  11      263.49      297.66     32.54 o
   6   8  11      316.56      346.34     34.59 o
   7   8  11        4.48       12.21     11.27 o
   8   8  11      586.75      559.79     42.02 o
   9   8  11     1172.12     1335.50     63.80 o
  10   8  11        3.77        2.48     12.98 o
  -4   9  11      265.98      286.89     25.57 o
  -3   9  11       17.65       13.28      9.21 o
  -2   9  11      442.61      440.72     27.38 o
  -1   9  11      139.43      134.84     25.62 o
   0   9  11      688.73      615.73     35.36 o
   1   9  11        0.00       -0.05      6.64 o
   2   9  11     1655.29     1715.32     48.29 o
   3   9  11     1294.87     1195.41     39.30 o
   4   9  11      223.04      195.23     30.45 o
   5   9  11     1101.25     1075.65     37.46 o
   6   9  11       76.88       68.93     19.05 o
   7   9  11      379.92      405.96     38.18 o
   8   9  11      439.43      416.72     36.13 o
   9   9  11       16.57       23.32     14.35 o
  10   9  11      230.75      237.10     32.29 o
  -2  10  11      412.94      330.85     26.15 o
  -1  10  11      255.67      276.93     24.16 o
   0  10  11      115.96      108.25     16.48 o
   1  10  11      588.65      552.78     41.51 o
   2  10  11       13.05        4.27     11.53 o
   3  10  11        8.89       22.63     11.96 o
   4  10  11       71.33       48.06     10.78 o
   5  10  11        8.54       12.16      7.14 o
   6  10  11       41.19       16.03      9.10 o
   7  10  11       16.66       33.31     15.46 o
   8  10  11      942.05      908.10     53.30 o
   9  10  11        2.17        7.60     11.70 o
  10  10  11      293.50      244.88     33.48 o
  -1  11  11        1.65        1.14      8.48 o
   0  11  11      367.29      479.93     41.08 o
   1  11  11      429.99      366.84     39.63 o
   2  11  11      116.17      123.51     24.51 o
   3  11  11        0.00       16.06     13.50 o
   4  11  11      767.78      831.63     35.65 o
   5  11  11       76.97       81.58     13.83 o
   6  11  11       44.94       39.71     10.16 o
   7  11  11      499.39      461.31     26.34 o
   8  11  11       65.93       79.35     20.58 o
   9  11  11       67.07       19.99     13.15 o
   1  12  11        6.36       20.93     13.67 o
   2  12  11       61.83       67.82     21.18 o
   3  12  11      429.79      429.11     42.88 o
   4  12  11        3.83        7.43     12.73 o
   5  12  11      270.68      315.61     26.63 o
   6  12  11       43.28       16.71      9.47 o
   7  12  11       89.53       78.72     14.50 o
   8  12  11      138.45      113.60     24.26 o
  -4  -3  12       13.77       23.66     16.14 o
  -3  -3  12      410.03      424.32     41.08 o
  -2  -3  12      717.07      658.35     47.75 o
  -1  -3  12       75.45      104.03     24.85 o
   0  -3  12      282.31      323.76     27.58 o
   1  -3  12        3.10        6.88      9.72 o
  -3  -2  12       24.54       22.38     14.52 o
  -2  -2  12        2.05       20.84     14.61 o
  -1  -2  12       71.60       70.82     14.06 o
   0  -2  12      340.97      317.77     25.91 o
   1  -2  12      443.77      457.77     29.94 o
   2  -2  12       17.74       16.48     14.86 o
   3  -2  12       21.20       28.95     18.45 o
  -6  -1  12       61.62       12.47     13.92 o
  -5  -1  12        1.80        2.31     12.04 o
  -4  -1  12       45.13       81.06     19.90 o
  -3  -1  12     1810.37     1979.84     73.62 o
  -2  -1  12      261.00      244.70     29.98 o
  -1  -1  12      477.47      516.53     27.47 o
   0  -1  12     1238.87     1307.65     44.44 o
   1  -1  12        0.02       -6.55      8.03 o
   2  -1  12      599.49      628.80     49.03 o
   3  -1  12      224.56      274.34     38.35 o
   4  -1  12      183.54      216.09     36.47 o
   5  -1  12      186.71      215.41     37.50 o
  -7   0  12      456.13      382.73     41.68 o
  -6   0  12      187.11      170.99     28.53 o
  -5   0  12      254.16      226.51     30.24 o
  -4   0  12      429.65      432.70     36.04 o
  -3   0  12      112.49      123.16     23.15 o
  -2   0  12      140.70      157.12     17.66 o
  -1   0  12      229.49      229.53     16.25 o
   0   0  12       87.43       87.44     11.38 o
   1   0  12        3.42        6.24     12.47 o
   2   0  12       84.89       84.13     21.10 o
   3   0  12      921.72     1041.42     61.24 o
   4   0  12      129.08      149.47     29.38 o
   5   0  12        1.12       11.62     14.35 o
   6   0  12      179.32      201.66     35.36 o
  -7   1  12       52.22       68.41     21.87 o
  -6   1  12      110.83       58.93     18.96 o
  -5   1  12      629.71      586.18     43.13 o
  -4   1  12        3.80       13.75     12.64 o
  -3   1  12      140.74      146.22     24.60 o
  -2   1  12        0.08       -3.29      6.87 o
  -1   1  12      174.32      173.12     17.84 o
   0   1  12      335.97      386.78     33.59 o
   1   1  12      198.74      205.24     29.55 o
   2   1  12      622.57      696.62     46.81 o
   3   1  12        0.14        1.11      9.74 o
   4   1  12      934.89     1001.88     59.70 o
   5   1  12        0.00       -4.61     11.19 o
   6   1  12      142.35      127.52     28.19 o
   7   1  12      393.79      455.76     48.86 o
  -7   2  12      421.30      412.37     44.16 o
  -6   2  12       54.72       46.46     17.77 o
  -5   2  12      317.07      305.94     35.62 o
  -4   2  12      316.61      309.19     34.34 o
  -3   2  12      670.27      678.68     43.82 o
  -2   2  12       17.87       24.77      9.14 o
  -1   2  12      283.13      299.57     21.65 o
   0   2  12     1453.79     1458.38     43.70 o
   1   2  12        4.37       13.23      7.81 o
   2   2  12      118.92      141.27     24.34 o
   3   2  12       26.69       41.85     15.37 o
   4   2  12       61.93       60.13     19.73 o
   5   2  12      154.01      142.12     27.67 o
   6   2  12        1.54        1.79     11.36 o
   7   2  12       76.07       81.31     23.92 o
   8   2  12      591.04      663.05     53.13 o
  -7   3  12      107.99      121.46     26.56 o
  -6   3  12      138.73       96.34     23.83 o
  -5   3  12      225.87      173.73     28.61 o
  -4   3  12      162.30       86.52     20.24 o
  -3   3  12      116.85      119.64     30.79 o
  -2   3  12       76.48       60.44     14.22 o
  -1   3  12       22.57       40.75     10.48 o
   0   3  12       41.01       40.98     10.31 o
   1   3  12      749.01      775.46     32.16 o
   2   3  12      777.95      745.64     45.35 o
   3   3  12      757.80      708.66     46.29 o
   4   3  12     2019.51     2216.00     84.56 o
   5   3  12      260.97      206.78     31.26 o
   6   3  12      710.99      711.22     50.14 o
   7   3  12      678.88      739.15     52.10 o
   8   3  12        1.23       -4.87     12.47 o
  -6   4  12      121.63      116.59     25.45 o
  -5   4  12      842.57      816.45     52.19 o
  -4   4  12      105.93      123.85     24.94 o
  -3   4  12     1903.90     1863.17     50.52 o
  -2   4  12      662.06      685.27     29.71 o
  -1   4  12      173.81      145.45     21.01 o
   0   4  12      151.55      158.90     30.83 o
   1   4  12      268.86      290.97     22.34 o
   2   4  12     1057.87     1165.70     57.31 o
   3   4  12       10.63        7.52      9.99 o
   4   4  12        2.42        8.88     10.76 o
   5   4  12      335.46      336.35     37.07 o
   6   4  12      128.72      159.72     28.10 o
   7   4  12       96.98      111.80     25.79 o
   8   4  12      381.43      374.27     42.02 o
   9   4  12      446.90      475.83     47.40 o
  -6   5  12      675.32      601.13     47.40 o
  -5   5  12      372.49      412.45     42.11 o
  -4   5  12       10.41        8.81      6.13 o
  -3   5  12      565.37      656.45     35.83 o
  -2   5  12     1107.42     1040.63     37.19 o
  -1   5  12      215.20      236.65     26.90 o
   0   5  12      305.89      306.75     22.73 o
   1   5  12        2.73       19.82      8.44 o
   2   5  12        1.85        5.64      9.05 o
   3   5  12     1623.90     1699.18     69.53 o
   4   5  12      620.70      583.10     41.85 o
   5   5  12      509.93      484.97     39.20 o
   6   5  12      157.29      127.86     25.79 o
   7   5  12       15.72       -6.15     10.25 o
   8   5  12     2467.51     2459.34     94.81 o
   9   5  12      397.30      391.87     43.22 o
  -5   6  12       53.47       33.99     17.68 o
  -4   6  12       76.59       84.83     11.87 o
  -3   6  12     1444.32     1396.74     35.25 o
  -2   6  12       48.58       34.07      7.85 o
  -1   6  12     1228.82     1248.65     32.49 o
   0   6  12      295.24      282.78     17.62 o
   1   6  12        0.09        0.98      6.52 o
   2   6  12      296.14      268.70     30.66 o
   3   6  12        4.11       -0.77      8.80 o
   4   6  12      588.63      698.33     45.52 o
   5   6  12      110.07      164.16     27.42 o
   6   6  12      118.03      158.87     26.73 o
   7   6  12        6.57       12.90     11.70 o
   8   6  12      223.61      265.29     35.10 o
   9   6  12       67.81       90.79     22.98 o
  10   6  12      314.86      251.11     36.47 o
  -5   7  12       72.34       54.58     19.99 o
  -4   7  12      545.79      581.30     31.09 o
  -3   7  12      536.04      532.72     22.70 o
  -2   7  12      328.85      293.79     18.63 o
  -1   7  12       68.99       87.96     19.00 o
   0   7  12      168.80      178.73     15.00 o
   1   7  12      205.51      197.57     15.65 o
   2   7  12        0.12       -2.22      8.11 o
   3   7  12      219.24      241.54     30.06 o
   4   7  12       13.15        3.50      8.71 o
   5   7  12      932.16      858.30     50.39 o
   6   7  12      319.87      285.02     34.25 o
   7   7  12       19.28        3.93     11.87 o
   8   7  12      949.69      976.00     56.88 o
   9   7  12        2.71        5.21     11.10 o
  10   7  12      711.34      729.59     51.67 o
  -4   8  12       36.37       13.40     26.22 o
  -3   8  12      224.08      225.71     22.59 o
  -2   8  12       44.44       32.25     10.77 o
  -1   8  12     1108.32     1101.86     45.15 o
   0   8  12       14.34        4.28      9.52 o
   1   8  12      282.72      291.16     18.79 o
   2   8  12     2150.32     2143.32     54.02 o
   3   8  12      904.11      869.02     34.06 o
   4   8  12      828.48      842.07     49.79 o
   5   8  12      662.06      623.50     43.56 o
   6   8  12        4.12       -6.83      8.88 o
   7   8  12      154.96      131.53     24.85 o
   8   8  12       28.29       24.17     15.03 o
   9   8  12       47.78       68.76     20.93 o
  10   8  12       27.88       27.76     16.91 o
  -3   9  12       22.64        8.97      9.69 o
  -2   9  12      294.25      294.15     25.21 o
  -1   9  12       62.89       56.83     12.63 o
   0   9  12       56.94       31.40     10.62 o
   1   9  12      146.42      161.21     15.15 o
   2   9  12      399.22      411.78     43.05 o
   3   9  12      140.90      112.28     15.22 o
   4   9  12      112.28       95.16     14.73 o
   5   9  12      315.59      330.46     35.36 o
   6   9  12       26.72       -0.68     10.93 o
   7   9  12      146.55      135.46     26.39 o
   8   9  12      788.87      699.69     48.26 o
   9   9  12      445.92      440.13     42.36 o
  10   9  12     1041.54     1002.56     58.68 o
  -2  10  12      109.37       94.46     16.84 o
  -1  10  12        0.43       -1.65      7.63 o
   0  10  12       62.59       51.52     12.35 o
   1  10  12      808.54      769.22     50.14 o
   2  10  12       23.39       20.38      9.11 o
   3  10  12     1263.57     1192.26     80.03 o
   4  10  12      695.52      656.40     30.89 o
   5  10  12      556.29      553.16     28.79 o
   6  10  12      164.18      187.56     29.21 o
   7  10  12      494.19      568.67     43.65 o
   9  10  12      168.87      164.84     29.47 o
   0  11  12      127.14       92.19     20.71 o
   1  11  12      119.74       98.99     23.15 o
   2  11  12      198.17      178.51     29.38 o
   3  11  12        3.08        9.47      7.16 o
   4  11  12      173.06      209.78     21.71 o
   5  11  12        1.26        5.50      7.04 o
   6  11  12       16.10       11.23     17.42 o
   7  11  12      131.86      132.56     26.99 o
   8  11  12       72.67        2.05     13.50 o
   2  12  12        9.93       18.02     15.46 o
   3  12  12     1422.08     1408.27     72.26 o
   4  12  12       10.17       13.77      8.33 o
   5  12  12       99.76      124.49     17.93 o
   6  12  12      764.05      836.46     92.50 o
   7  12  12       13.60        0.78      8.80 o
  -2  -2  13      309.00      263.75     34.51 o
  -1  -2  13      591.13      626.92     46.63 o
   0  -2  13        5.55       11.41      9.84 o
  -5  -1  13       65.68       89.60     23.40 o
  -1  -1  13       93.80      109.05     17.12 o
   0  -1  13       92.96      111.21     17.39 o
   1  -1  13       47.83       38.44     18.28 o
   2  -1  13      158.71      177.14     32.88 o
   3  -1  13      645.08      765.89     56.88 o
  -5   0  13        2.08        8.03     15.37 o
  -4   0  13        4.94        0.34     12.21 o
  -3   0  13       12.64        7.00     11.79 o
  -2   0  13      165.59      195.42     28.27 o
  -1   0  13      446.96      526.65     40.66 o
   0   0  13      615.10      621.83     81.78 o
   1   0  13      216.71      205.67     32.11 o
   2   0  13      295.61      282.80     37.41 o
   3   0  13      363.54      280.06     39.97 o
   4   0  13      135.06      162.37     32.29 o
  -6   1  13       24.57       21.01     15.63 o
  -5   1  13        1.01       -2.56     11.96 o
  -4   1  13      483.65      486.08     40.83 o
  -3   1  13      787.44      706.01     46.29 o
  -2   1  13      402.19      393.14     25.35 o
  -1   1  13      107.95      112.56     16.02 o
   0   1  13        2.84        7.70      8.33 o
   1   1  13       27.05       17.77     13.75 o
   2   1  13        4.27       -0.17     12.56 o
   3   1  13       81.22       88.57     24.17 o
   4   1  13      148.45      124.10     27.93 o
   5   1  13      561.26      648.19     52.96 o
   6   1  13       35.65       63.03     24.17 o
  -6   2  13      304.16      254.53     36.04 o
  -5   2  13        7.55        4.36     12.47 o
  -4   2  13       15.35       17.94     14.52 o
  -3   2  13        1.05        6.24     11.70 o
  -2   2  13     1242.56     1309.74     58.08 o
  -1   2  13       31.73       29.33     10.80 o
   0   2  13        5.83       11.35      8.41 o
   1   2  13      283.93      322.17     35.96 o
   2   2  13      851.05      818.33     51.59 o
   3   2  13     1276.66     1319.61     68.33 o
   4   2  13     1142.22     1222.33     66.45 o
   5   2  13     1360.46     1320.04     71.49 o
   6   2  13       57.70       58.42     20.84 o
  -6   3  13     1122.89     1097.11     63.89 o
  -5   3  13       14.78       25.45     15.97 o
  -4   3  13      145.22      160.32     28.53 o
  -3   3  13     2668.92     2612.66     92.67 o
  -2   3  13     1016.51      986.12     37.94 o
  -1   3  13      200.53      217.18     33.18 o
   0   3  13      110.46      111.76     15.97 o
   1   3  13      194.92      211.16     31.22 o
   2   3  13      335.64      352.07     37.58 o
   3   3  13       32.20       14.26     12.98 o
   4   3  13      119.38      125.81     26.48 o
   5   3  13        3.06       -4.87      9.40 o
   6   3  13      142.28      115.56     27.50 o
   7   3  13      432.01      510.25     50.65 o
  -5   4  13        0.53      -10.16     11.96 o
  -4   4  13       13.40       10.59     13.75 o
  -3   4  13        0.54       -3.73      6.82 o
  -2   4  13       23.98       18.78      8.72 o
  -1   4  13      462.21      457.91     25.81 o
   0   4  13     1115.08     1156.42     40.67 o
   1   4  13       58.65       60.38     23.53 o
   2   4  13       76.74      120.34     24.00 o
   3   4  13     1440.68     1538.95     69.70 o
   4   4  13      425.15      402.63     41.00 o
   5   4  13     1580.43     1577.30     74.31 o
   6   4  13       31.47       38.61     18.36 o
   7   4  13      706.32      749.23     53.21 o
   8   4  13       54.23       38.78     17.42 o
  -5   5  13        6.48      -10.25     11.02 o
  -4   5  13     1051.36     1056.29     61.15 o
  -3   5  13      193.89      181.76     20.12 o
  -2   5  13      752.24      719.28     35.79 o
  -1   5  13     1687.71     1734.33     77.17 o
   0   5  13      590.52      569.57     28.98 o
   1   5  13        9.52       18.45      8.12 o
   2   5  13      983.27      925.43     52.61 o
   3   5  13      469.22      524.94     40.91 o
   4   5  13      335.47      315.77     36.39 o
   5   5  13      230.94      248.89     34.51 o
   6   5  13       71.88        8.80     12.56 o
   7   5  13        0.77       -6.83     10.25 o
   8   5  13       26.48       26.22     16.91 o
  -4   6  13        0.32       -2.05     12.21 o
  -3   6  13      478.32      456.69     21.29 o
  -2   6  13       93.50       99.54     12.41 o
  -1   6  13        8.79       12.50     10.63 o
   0   6  13      214.39      233.35     22.03 o
   1   6  13       41.39       41.56     11.48 o
   2   6  13      504.70      464.98     37.75 o
   3   6  13      112.29       72.60     20.24 o
   4   6  13       53.48       51.76     17.42 o
   5   6  13     1113.89     1146.14     62.18 o
   6   6  13       10.11        3.16     11.53 o
   7   6  13      406.53      407.41     42.88 o
   8   6  13      253.41      307.23     38.95 o
   9   6  13      272.78      232.66     36.04 o
  -4   7  13       35.78       34.01      9.29 o
  -3   7  13       23.51       20.91      7.80 o
  -2   7  13     1318.61     1232.66     34.72 o
  -1   7  13      613.78      539.18     22.77 o
   0   7  13       81.81       85.81     15.49 o
   1   7  13      707.57      784.97     34.51 o
   2   7  13       88.54       50.39     16.57 o
   3   7  13      521.79      480.61     38.52 o
   4   7  13      893.10      963.61     54.92 o
   5   7  13      517.79      614.79     45.52 o
   6   7  13      124.85      167.24     30.15 o
   7   7  13       17.00       16.14     14.43 o
   8   7  13      137.57      204.22     33.82 o
   9   7  13       12.63       -5.81     11.70 o
  -3   8  13      354.33      320.27     26.60 o
  -2   8  13        7.07       10.11      7.53 o
  -1   8  13       71.71       91.08     12.30 o
   0   8  13       20.41       20.14      7.22 o
   1   8  13        1.40        8.62      5.78 o
   2   8  13      108.87      126.91     16.39 o
   3   8  13       73.90       67.99     18.53 o
   4   8  13      631.99      681.33     46.12 o
   5   8  13      300.69      286.64     36.04 o
   6   8  13       25.15       27.42     15.03 o
   7   8  13      784.33      902.20     56.54 o
   8   8  13       96.84      145.88     27.93 o
   9   8  13      319.23      292.28     38.61 o
  -2   9  13       13.00       13.67     13.15 o
  -1   9  13      171.95      171.66     25.08 o
   0   9  13      971.62      976.12     31.81 o
   1   9  13        1.12        7.37      6.51 o
   2   9  13      566.88      571.73     29.41 o
   3   9  13     1323.11     1259.67     43.40 o
   4   9  13       40.45       20.76     13.50 o
   5   9  13      144.21      126.32     25.11 o
   6   9  13       93.42       89.43     21.52 o
   7   9  13      184.13      218.48     33.05 o
   8   9  13        1.26        7.26     13.58 o
   0  10  13      170.77      140.05     23.06 o
   1  10  13       33.72        7.00      8.15 o
   2  10  13        0.99        3.32      7.27 o
   3  10  13       47.49       19.73      9.40 o
   4  10  13       51.48       64.14     12.95 o
   5  10  13      326.57      285.19     36.21 o
   6  10  13       73.66      141.87     27.33 o
   7  10  13       19.24       25.28     15.89 o
   8  10  13      305.77      258.20     36.04 o
   2  11  13      952.30      998.22     41.51 o
   3  11  13       20.71       27.48     17.00 o
   4  11  13       51.90       49.54     12.11 o
   5  11  13      903.81      928.72     39.23 o
   6  11  13       82.57       65.08     20.67 o
   7  11  13      856.29      983.60     59.62 o
   0   0  14        8.47        9.99     13.07 o
   1   0  14       79.31      105.06     25.20 o
   2   0  14      221.41      258.88     39.55 o
  -4   1  14       63.32       21.69     15.89 o
  -3   1  14      472.20      425.61     41.51 o
  -2   1  14       86.16       78.41     21.87 o
  -1   1  14       36.00       37.78     11.81 o
   0   1  14      477.11      514.04     41.47 o
   1   1  14       42.24       24.60     16.23 o
   2   1  14      505.11      530.06     45.95 o
   3   1  14      370.50      352.58     43.65 o
   4   1  14      404.92      327.13     43.73 o
  -4   2  14     1268.80     1204.47     65.43 o
  -3   2  14       77.04       81.23     22.04 o
  -2   2  14      114.58      139.39     26.22 o
  -1   2  14        0.85        9.59      9.09 o
   0   2  14      171.90      145.93     18.73 o
   1   2  14      208.31      235.91     34.59 o
   2   2  14       25.84       11.27     14.61 o
   3   2  14      756.87      714.04     52.19 o
   4   2  14        9.66       24.09     14.86 o
   5   2  14       37.70       29.64     19.22 o
  -4   3  14      319.40      309.28     38.61 o
  -3   3  14       10.36       16.23     14.01 o
  -2   3  14      601.36      569.32     44.03 o
  -1   3  14      462.21      490.29     28.14 o
   0   3  14       12.62       15.57      9.44 o
   1   3  14       34.31       23.92     14.18 o
   2   3  14     1003.66     1051.84     60.39 o
   3   3  14        1.15       -2.56     10.51 o
   4   3  14      893.37      947.56     60.47 o
   5   3  14       11.20       13.32     15.12 o
   6   3  14       40.06       31.26     17.00 o
  -4   4  14      641.37      775.11     53.64 o
  -3   4  14      435.20      455.76     43.90 o
  -2   4  14      624.30      636.19     32.24 o
  -1   4  14      171.16      123.07     25.24 o
   0   4  14      237.47      298.42     25.33 o
   1   4  14        8.90        5.69      7.80 o
   2   4  14      208.30      230.10     32.63 o
   3   4  14      193.72      153.06     29.04 o
   4   4  14        8.67       -7.86     10.08 o
   5   4  14       80.92       66.96     20.67 o
   6   4  14        0.16       -0.09     12.04 o
  -4   5  14       93.13       61.75     20.67 o
  -3   5  14       44.17       50.91     18.88 o
  -2   5  14       25.60       32.30     11.41 o
  -1   5  14        0.94       -0.40      7.07 o
   0   5  14      239.95      232.40     23.36 o
   1   5  14      192.93      194.37     21.25 o
   2   5  14      662.06      644.43     46.72 o
   3   5  14       15.36       30.92     17.17 o
   4   5  14      430.05      459.94     44.07 o
   5   5  14       22.47       15.46     13.84 o
   6   5  14      224.92      235.05     36.39 o
   7   5  14      423.78      443.88     47.75 o
  -3   6  14      421.59      396.52     28.88 o
  -2   6  14      536.42      497.06     34.51 o
  -1   6  14      178.91      154.56     19.34 o
   0   6  14      153.47      173.93     20.38 o
   1   6  14      293.39      316.17     26.10 o
   2   6  14      809.34      733.17     49.11 o
   3   6  14       12.69       20.41     13.32 o
   4   6  14        0.64        4.87     11.96 o
   5   6  14       22.20        9.14     13.50 o
   6   6  14        3.80        3.42     12.38 o
   7   6  14       39.34       28.78     16.14 o
  -2   7  14       18.12       12.17      7.54 o
  -1   7  14       20.70       18.82     12.81 o
   0   7  14      245.43      208.68     22.22 o
   1   7  14        1.89        3.26      7.58 o
   2   7  14      178.86      238.81     32.97 o
   3   7  14     1100.23     1135.29     61.33 o
   4   7  14      835.00      833.19     53.98 o
   5   7  14        5.53       14.26     13.92 o
   6   7  14       52.61       34.76     17.17 o
   7   7  14       88.00       62.44     21.01 o
  -2   8  14        3.13        3.67      6.27 o
  -1   8  14      358.74      347.24     21.94 o
   0   8  14      522.26      541.86     24.12 o
   1   8  14      220.73      217.48     58.81 o
   2   8  14     1174.14     1187.65     61.84 o
   3   8  14       86.32       49.79     17.59 o
   4   8  14      640.29      563.20     44.67 o
   5   8  14        6.92        4.78     11.62 o
   6   8  14      196.43      185.26     30.75 o
   7   8  14      249.86      218.74     34.68 o
   0   9  14      131.35      131.39     14.90 o
   1   9  14        2.53        9.78      8.99 o
   2   9  14       55.38       74.48     14.23 o
   3   9  14        4.82       -2.99     10.76 o
   4   9  14       10.64        8.97     12.56 o
   5   9  14      185.92      198.15     31.69 o
   6   9  14      190.55      180.39     30.83 o
   7   9  14       30.64       47.06     19.56 o
   1  10  14       31.79       11.95      8.91 o
   2  10  14     1016.68      975.35     96.09 o
   3  10  14      607.09      606.68     40.27 o
   4  10  14      500.60      438.84     43.65 o
   5  10  14      231.50      317.47     39.55 o
   6  10  14      474.35      467.12     46.12 o
  -1   2  15      631.99      650.86     34.21 o
   0   2  15      184.55      204.25     22.84 o
   1   2  15      196.11      194.48     33.40 o
   2   2  15      474.36      437.31     45.95 o
  -2   3  15      124.61       80.20     22.98 o
  -1   3  15      519.29      671.71     34.44 o
   0   3  15       61.84       47.47     23.79 o
   1   3  15      173.73      197.64     32.54 o
   2   3  15       67.04       75.50     22.63 o
   3   3  15       16.47       20.41     16.48 o
  -2   4  15       41.23       44.76     19.39 o
  -1   4  15      364.49      350.14     28.33 o
   0   4  15       13.26        0.50      8.79 o
   1   4  15      182.61      246.16     35.45 o
   2   4  15       93.98      113.08     26.14 o
   3   4  15      298.37      377.43     43.73 o
   4   4  15      215.93      221.13     36.04 o
  -2   5  15       36.64       26.99     12.33 o
  -1   5  15      303.95      354.12     28.26 o
   0   5  15        2.66        4.87      8.83 o
   1   5  15      149.86      125.47     26.56 o
   2   5  15       86.42      117.95     26.22 o
   3   5  15       15.70        5.04     13.24 o
   4   5  15        6.62        8.54     14.86 o
   5   5  15        0.65       10.16     14.35 o
  -1   6  15        7.82        0.24      8.36 o
   0   6  15      105.98       97.18     39.25 o
   1   6  15      167.83      137.60     27.59 o
   2   6  15      247.36      276.56     37.07 o
   3   6  15      652.69      753.84     53.13 o
   4   6  15       10.01       13.92     13.84 o
   5   6  15      401.43      466.01     47.23 o
  -1   7  15      761.00      816.34     78.07 o
   0   7  15      229.68      230.82     66.19 o
   1   7  15      483.92      562.18     44.50 o
   2   7  15      208.30      259.74     35.87 o
   3   7  15      389.47      371.28     41.60 o
   4   7  15       40.07       66.54     21.69 o
   5   7  15        2.27       11.70     14.69 o
   0   8  15       18.22       21.90     11.18 o
   1   8  15       29.68       70.04     21.27 o
   2   8  15      228.89      233.94     34.34 o
   3   8  15        1.78        7.26     13.84 o
   4   8  15       17.97       10.16     14.69 o
   5   8  15      586.52      599.76     48.26 o
   2   9  15      287.89      294.24     38.78 o
   3   9  15      641.18      629.40     47.66 o
   4   9  15      738.01      805.35     55.18 o
 
